# Supplementary material for: Mineral absorption is an enriched pathway in a brain region of restless legs syndrome patients with reduced MEIS1 expression
Source: PLoS One. 2019 Nov 14;14(11):e0225186. doi: 10.1371/journal.pone.0225186 (PMC6855629; doi:10.1371/journal.pone.0225186)
Supplement: S1 Table — (XLSX) [file pone.0225186.s003.xlsx]

## Sheet: Sheet1
DEGs activated by MEIS1 in human cell lines									DEGs repressed by MEIS1 in human cell lines
ENSG_ID	hgnc_symbol	logFC.OE	p-value.OE	FDR.OE	logFC.KO	FDR.KO	FDR.KO		ENSG_ID	hgnc_symbol	logFC.OE	p-value.OE	FDR.OE	logFC.KO	p-value.KO	FDR.KO
ENSG00000171017	LRRC8E	5.356	0.00039	0.0084	-0.857	0.0001	0.0017		ENSG00000154764	WNT7A	-3.104	2.8e-10	9.7e-08	3.823	0.0035	0.025
ENSG00000100292	HMOX1	3.398	1.2e-52	3.1e-48	-0.737	0.00017	0.0024		ENSG00000163793	DNAJC5G	-2.815	0.00056	0.011	1.705	0.001	0.01
ENSG00000239322	AC007040.7	2.856	0.00033	0.0073	-1.282	5.3e-05	0.00099		ENSG00000232987	AC051649.6	-2.397	0.0028	0.036	2.835	0.0037	0.027
ENSG00000163694	RBM47	2.452	1.6e-06	0.00011	-0.876	0.00019	0.0028		ENSG00000165186	PTCHD1	-2.324	1.8e-05	0.00075	1.446	0.0012	0.011
ENSG00000166592	RRAD	2.309	1.2e-17	2.9e-14	-1.684	0.0003	0.0039		ENSG00000213973	ZNF99	-2.193	8.3e-06	0.00041	5.587	0.0071	0.043
ENSG00000135899	SP110	2.052	2.3e-11	1.1e-08	-1.301	0.00042	0.0051		ENSG00000135116	HRK	-2.119	1.6e-05	0.0007	2.172	3.6e-20	2.7e-17
ENSG00000164251	F2RL1	2.038	1.4e-08	2.6e-06	-0.969	1.6e-06	5.2e-05		ENSG00000162543	UBXN10	-2.081	0.00012	0.0033	6.284	0.0012	0.012
ENSG00000270069	RP6-99M1.2	2	3e-05	0.0011	-1.196	5.3e-06	0.00015		ENSG00000125895	TMEM74B	-2.074	3e-05	0.0011	0.845	0.00093	0.0093
ENSG00000159216	RUNX1	1.792	1.2e-09	3.4e-07	-1.087	0.0002	0.0029		ENSG00000249509	RP11-402J6.1	-2.035	2.7e-05	0.001	1.503	2.6e-06	8.1e-05
ENSG00000150551	LYPD1	1.783	0.00014	0.0037	-1.257	2.6e-05	0.00055		ENSG00000169550	MUC15	-1.948	0.0021	0.029	5.948	0.0034	0.025
ENSG00000064012	CASP8	1.78	1.9e-06	0.00012	-1	0.0067	0.041		ENSG00000176293	ZNF135	-1.931	6.5e-08	8.9e-06	4.899	0.0011	0.01
ENSG00000163814	CDCP1	1.769	0.00051	0.01	-1.452	0.0036	0.026		ENSG00000178403	NEUROG2	-1.851	0.0013	0.021	0.901	0.008	0.047
ENSG00000177283	FZD8	1.736	3.1e-07	2.9e-05	-0.869	0.00025	0.0033		ENSG00000185053	SGCZ	-1.75	1.3e-05	0.00059	3.358	0.0017	0.015
ENSG00000160712	IL6R	1.725	0.0002	0.0048	-2.319	1.9e-14	5e-12		ENSG00000065717	TLE2	-1.745	1.9e-06	0.00012	2.228	3.6e-11	4.6e-09
ENSG00000231991	ANXA2P2	1.722	2.8e-06	0.00017	-1.435	0.00052	0.006		ENSG00000104044	OCA2	-1.703	0.00011	0.0029	0.872	0.00063	0.0069
ENSG00000196878	LAMB3	1.695	2e-05	0.00083	-2.414	7.4e-20	5.4e-17		ENSG00000237515	SHISA9	-1.68	0.0038	0.044	4.774	0.0017	0.015		MD plot of the DEGs in SK-N-SH cells as a result of MEIS1 overexpression
ENSG00000127418	FGFRL1	1.644	7e-05	0.0021	-1.003	2.8e-05	0.00058		ENSG00000149972	CNTN5	-1.67	1.2e-11	6.3e-09	3.387	8.1e-05	0.0014
ENSG00000225159	NPM1P39	1.642	1.2e-07	1.5e-05	-0.922	0.001	0.01		ENSG00000114757	PEX5L	-1.63	2e-06	0.00013	3.184	1.2e-07	5.7e-06
ENSG00000125148	MT2A	1.62	3.3e-10	1.1e-07	-1.582	7.9e-09	5.2e-07		ENSG00000170627	GTSF1	-1.615	5.4e-11	2.5e-08	3.387	0.0083	0.048
ENSG00000245025	RP11-875O11.1	1.541	3.6e-05	0.0013	-1.337	0.00031	0.004		ENSG00000167642	SPINT2	-1.589	0.0035	0.043	0.886	0.00043	0.0051
ENSG00000243137	PSG4	1.538	2e-07	2.1e-05	-0.894	0.0013	0.012		ENSG00000262585	RP11-353N14.5	-1.571	0.0014	0.021	2.155	0.00043	0.0051
ENSG00000196754	S100A2	1.499	5.9e-05	0.0019	-1.635	3.1e-05	0.00063		ENSG00000153291	SLC25A27	-1.544	0.00095	0.016	0.822	0.0012	0.011
ENSG00000111424	VDR	1.463	0.003	0.038	-1.235	2.5e-08	1.4e-06		ENSG00000182747	SLC35D3	-1.533	3.9e-05	0.0014	1.413	1.9e-05	0.00043
ENSG00000152661	GJA1	1.449	6.2e-07	5.1e-05	-0.533	0.0059	0.038		ENSG00000123454	DBH	-1.519	8.1e-08	1.1e-05	4.373	0.0033	0.024
ENSG00000172031	EPHX4	1.443	0.002	0.028	-1.094	1.2e-05	0.00029		ENSG00000009694	TENM1	-1.5	6.9e-07	5.6e-05	1.718	2.8e-05	0.00058
ENSG00000128510	CPA4	1.416	2.1e-08	3.5e-06	-1.618	0.0018	0.015		ENSG00000173040	EVC2	-1.492	0.00072	0.013	5.202	0.0014	0.012
ENSG00000182718	ANXA2	1.388	1.8e-06	0.00012	-1.342	4.5e-08	2.4e-06		ENSG00000102383	ZDHHC15	-1.467	0.0024	0.032	4.046	0.0022	0.018
ENSG00000147041	SYTL5	1.382	0.00098	0.017	-1.36	1.6e-06	5.2e-05		ENSG00000189366	ALG1L	-1.415	0.0016	0.024	1.211	1.1e-05	0.00028
ENSG00000148411	NACC2	1.36	7e-06	0.00036	-0.79	0.0018	0.015		ENSG00000122679	RAMP3	-1.4	5.2e-05	0.0017	5.739	0.0085	0.049
ENSG00000151929	BAG3	1.359	2.5e-07	2.5e-05	-1.392	1.8e-07	7.9e-06		ENSG00000160179	ABCG1	-1.394	6e-06	0.00032	1.534	1.6e-05	0.00037
ENSG00000103335	PIEZO1	1.344	1.9e-07	2.1e-05	-0.659	0.0054	0.035		ENSG00000185736	ADARB2	-1.393	0.00011	0.0031	5.034	0.0027	0.021
ENSG00000125384	PTGER2	1.339	8.7e-05	0.0025	-0.992	0.0016	0.014		ENSG00000188385	JAKMIP3	-1.372	0.00028	0.0065	2.426	7.3e-05	0.0013
ENSG00000145632	PLK2	1.308	2.7e-17	6e-14	-0.998	1.1e-05	0.00027		ENSG00000144285	SCN1A	-1.356	2e-05	0.00083	3.634	8.7e-05	0.0015
ENSG00000100625	SIX4	1.271	5.1e-10	1.6e-07	-0.75	0.00036	0.0045		ENSG00000062282	DGAT2	-1.337	7.6e-08	1e-05	1.396	9e-05	0.0015
ENSG00000121039	RDH10	1.261	0.00067	0.013	-0.494	0.0062	0.039		ENSG00000106688	SLC1A1	-1.327	0.00074	0.014	1.338	2.6e-07	1.1e-05
ENSG00000095739	BAMBI	1.247	0.00026	0.0061	-0.736	0.0012	0.011		ENSG00000269388	AC018755.16	-1.326	4.7e-05	0.0016	1.536	0.0022	0.018
ENSG00000180611	MB21D2	1.223	7.7e-05	0.0023	-0.609	0.0037	0.027		ENSG00000239650	GUSBP4	-1.309	0.00085	0.015	1.537	4.3e-05	0.00083
ENSG00000213928	IRF9	1.171	6.7e-05	0.002	-1.154	0.0011	0.011		ENSG00000163431	LMOD1	-1.306	0.00034	0.0074	1.592	3.1e-06	9.3e-05		MD plot of the DEGs in HEK293 cells as a result of MEIS1 knockout
ENSG00000164543	STK17A	1.153	3.1e-05	0.0012	-0.71	0.00033	0.0042		ENSG00000165061	ZMAT4	-1.303	3.2e-07	3e-05	3.536	0.0017	0.015
ENSG00000081320	STK17B	1.148	3.1e-08	4.9e-06	-0.755	7.6e-05	0.0013		ENSG00000154358	OBSCN	-1.296	9.5e-08	1.2e-05	0.913	0.00067	0.0073
ENSG00000164574	GALNT10	1.116	1.3e-05	0.00059	-0.866	8.4e-05	0.0014		ENSG00000042062	FAM65C	-1.269	8.7e-08	1.1e-05	5.258	0.00033	0.0042
ENSG00000040275	SPDL1	1.113	1.7e-07	1.9e-05	-0.589	0.0016	0.014		ENSG00000238961	SNORA47	-1.263	6.7e-05	0.002	1.244	0.0063	0.04
ENSG00000102034	ELF4	1.109	0.00064	0.012	-1.267	1.9e-06	6.2e-05		ENSG00000198300	PEG3	-1.256	0.00041	0.0086	3.638	0.0031	0.024
ENSG00000176014	TUBB6	1.074	0.0039	0.046	-1.153	1e-09	8.5e-08		ENSG00000053918	KCNQ1	-1.218	0.00057	0.011	2.032	1.5e-07	6.8e-06
ENSG00000165891	E2F7	1.063	5.6e-07	4.8e-05	-0.768	0.002	0.017		ENSG00000170419	VSTM2A	-1.198	4.5e-12	2.9e-09	3.942	0.00012	0.0019
ENSG00000171617	ENC1	1.063	5.7e-07	4.8e-05	-1.384	4.4e-11	5.5e-09		ENSG00000109758	HGFAC	-1.196	0.001	0.017	2.252	0.0056	0.036
ENSG00000126778	SIX1	1.046	0.00013	0.0034	-0.804	6.7e-05	0.0012		ENSG00000197859	ADAMTSL2	-1.193	2e-05	0.00082	3.881	0.0039	0.028
ENSG00000132109	TRIM21	1.031	2.6e-05	0.001	-0.98	6.7e-06	0.00018		ENSG00000133401	PDZD2	-1.184	5.5e-05	0.0018	1.794	2.5e-09	1.9e-07
ENSG00000101311	FERMT1	1.026	0.00054	0.011	-1.027	7.6e-05	0.0013		ENSG00000132026	RTBDN	-1.163	0.00013	0.0034	3.598	0.0086	0.049
ENSG00000157978	LDLRAP1	1.017	0.00036	0.0078	-0.973	8.7e-06	0.00022		ENSG00000162913	C1orf145	-1.153	0.0013	0.021	1.377	0.00042	0.0051
ENSG00000168461	RAB31	1.011	2.7e-05	0.001	-0.544	0.0027	0.021		ENSG00000186998	EMID1	-1.152	1.4e-06	9.8e-05	1.542	3.1e-09	2.3e-07
ENSG00000119139	TJP2	0.993	0.0008	0.014	-0.99	3.2e-05	0.00065		ENSG00000124194	GDAP1L1	-1.15	5.2e-09	1.1e-06	3.308	1.4e-08	8.4e-07
ENSG00000187193	MT1X	0.993	6.3e-05	0.002	-1.852	1.1e-10	1.2e-08		ENSG00000185008	ROBO2	-1.15	8.2e-07	6.4e-05	1.395	2.3e-07	9.6e-06
ENSG00000232527	RP11-14N7.2	0.986	0.00085	0.015	-0.797	0.0026	0.02		ENSG00000050767	COL23A1	-1.146	0.00045	0.0092	3.193	2.5e-21	2.2e-18
ENSG00000105854	PON2	0.984	1.3e-06	9.5e-05	-0.589	0.0025	0.02		ENSG00000248115	RP11-752D24.2	-1.141	0.00028	0.0063	5.821	0.0064	0.04
ENSG00000006062	MAP3K14	0.97	5.7e-07	4.8e-05	-1.271	2.8e-07	1.2e-05		ENSG00000070915	SLC12A3	-1.133	0.0031	0.039	2.596	0.0076	0.045
ENSG00000102554	KLF5	0.95	0.0022	0.03	-1.068	0.00015	0.0023		ENSG00000239911	PRKAG2-AS1	-1.131	0.00036	0.0078	1.544	0.00069	0.0074
ENSG00000115963	RND3	0.949	4.3e-12	2.9e-09	-1.151	2.9e-10	2.9e-08		ENSG00000177675	CD163L1	-1.109	1.1e-06	8.1e-05	1.579	0.0038	0.027
ENSG00000161011	SQSTM1	0.899	3.7e-09	8e-07	-1.112	1.7e-08	1e-06		ENSG00000243323	PTPRVP	-1.108	0.0039	0.045	1.496	0.0051	0.034
ENSG00000129250	KIF1C	0.883	0.00016	0.0041	-0.875	2.4e-05	0.00052		ENSG00000155093	PTPRN2	-1.084	1.3e-05	0.00059	1.516	0.0013	0.012
ENSG00000100097	LGALS1	0.88	0.0014	0.022	-1.117	0.0035	0.025		ENSG00000080224	EPHA6	-1.074	0.00082	0.015	0.676	0.0038	0.027
ENSG00000085063	CD59	0.879	0.00042	0.0087	-0.689	0.00018	0.0026		ENSG00000228594	C1orf233	-1.065	1.5e-07	1.7e-05	1.423	5e-07	1.9e-05
ENSG00000206754	SNORD101	0.859	0.0013	0.021	-1.482	5.9e-05	0.0011		ENSG00000230910	RP3-525N10.2	-1.063	0.00094	0.016	2.512	4.3e-06	0.00012
ENSG00000029153	ARNTL2	0.858	0.00015	0.0038	-0.768	0.0014	0.013		ENSG00000152578	GRIA4	-1.051	3.7e-05	0.0013	4.247	7.8e-10	6.8e-08
ENSG00000126453	BCL2L12	0.853	0.0021	0.03	-0.757	0.00029	0.0038		ENSG00000060709	RIMBP2	-1.05	1.3e-07	1.5e-05	3.265	0.0014	0.013
ENSG00000186594	MIR22HG	0.839	5.5e-05	0.0018	-2.632	7.5e-19	5.1e-16		ENSG00000135472	FAIM2	-1.05	0.00012	0.0033	4.205	0.00016	0.0023
ENSG00000099814	CEP170B	0.81	1.8e-05	0.00075	-0.976	6.5e-05	0.0012		ENSG00000177707	PVRL3	-1.047	0.0041	0.047	0.521	0.0069	0.042
ENSG00000181449	SOX2	0.8	0.0012	0.019	-1.128	9.4e-07	3.4e-05		ENSG00000169758	C15orf27	-1.046	0.00079	0.014	1.902	7.1e-12	1.1e-09
ENSG00000196141	SPATS2L	0.789	0.00023	0.0054	-0.653	0.0011	0.011		ENSG00000075043	KCNQ2	-1.029	1.7e-07	1.9e-05	1.521	5.1e-10	4.7e-08
ENSG00000112208	BAG2	0.78	0.001	0.017	-1.093	2.2e-08	1.3e-06		ENSG00000176771	NCKAP5	-1.024	0.00029	0.0066	1.552	7.7e-08	3.8e-06
ENSG00000162734	PEA15	0.779	0.00027	0.0063	-0.688	0.007	0.043		ENSG00000213889	PPM1N	-1.019	0.00045	0.0092	0.845	0.0022	0.018
ENSG00000018699	TTC27	0.777	0.00064	0.012	-0.626	0.00076	0.008		ENSG00000117598	LPPR5	-1.017	1.5e-10	5.9e-08	2.95	2.2e-09	1.7e-07
ENSG00000181467	RAP2B	0.77	7.2e-06	0.00037	-0.574	0.0024	0.019		ENSG00000270441	RP11-694I15.7	-1.011	0.0012	0.02	1.708	1.8e-05	0.00041
ENSG00000125266	EFNB2	0.756	4.5e-07	4e-05	-1.108	3.5e-06	0.0001		ENSG00000105642	KCNN1	-1.002	0.00055	0.011	1.312	0.00094	0.0095
ENSG00000042286	AIFM2	0.754	0.00085	0.015	-1.493	1.8e-05	0.00042		ENSG00000178171	AMER3	-0.999	1.7e-10	6.7e-08	3.921	0.0034	0.025
ENSG00000134247	PTGFRN	0.749	7.1e-07	5.7e-05	-0.737	0.00013	0.002		ENSG00000214140	PRCD	-0.998	4.6e-08	6.9e-06	2.79	0.0043	0.03
ENSG00000023909	GCLM	0.748	1.3e-05	0.00059	-0.951	1.6e-06	5.3e-05		ENSG00000139597	N4BP2L1	-0.984	0.0022	0.03	1.862	3.3e-08	1.8e-06
ENSG00000177822	AC108142.1	0.737	0.0015	0.023	-0.868	0.002	0.017		ENSG00000197928	ZNF677	-0.981	1.4e-05	0.00061	3.403	0.0044	0.03
ENSG00000090020	SLC9A1	0.729	0.0027	0.035	-0.947	0.0001	0.0017		ENSG00000152910	CNTNAP4	-0.967	0.0032	0.04	4.755	0.0025	0.02
ENSG00000170385	SLC30A1	0.726	6.3e-07	5.2e-05	-1.143	1.2e-07	5.8e-06		ENSG00000081237	PTPRC	-0.958	2.8e-05	0.0011	3.401	0.0033	0.025
ENSG00000186834	HEXIM1	0.715	1.3e-05	0.00058	-1.326	5.3e-06	0.00015		ENSG00000160460	SPTBN4	-0.958	0.00014	0.0037	1.222	2.4e-05	0.00051
ENSG00000114480	GBE1	0.709	0.0041	0.048	-1.217	8.3e-08	4e-06		ENSG00000196132	MYT1	-0.95	9.4e-09	1.8e-06	1.396	1.4e-06	4.8e-05
ENSG00000104756	KCTD9	0.702	2.9e-05	0.0011	-0.536	0.0032	0.024		ENSG00000205704	LINC00634	-0.946	0.00065	0.012	1.18	0.00034	0.0043
ENSG00000125844	RRBP1	0.687	0.00017	0.0042	-0.773	0.0071	0.043		ENSG00000225465	RFPL1S	-0.944	2.3e-05	0.00092	1.941	0.0078	0.046
ENSG00000125505	MBOAT7	0.683	0.001	0.017	-0.82	9.8e-05	0.0016		ENSG00000133019	CHRM3	-0.931	1.8e-09	4.5e-07	0.928	0.00051	0.0059
ENSG00000039560	RAI14	0.678	0.00023	0.0055	-0.614	0.0038	0.027		ENSG00000255085	AF186192.5	-0.926	0.00019	0.0047	6.223	0.00076	0.008
ENSG00000078237	C12orf5	0.674	0.00087	0.015	-0.806	0.0003	0.0039		ENSG00000186868	MAPT	-0.914	3e-07	2.9e-05	1.071	0.00034	0.0043
ENSG00000163399	ATP1A1	0.663	6.2e-05	0.0019	-0.531	0.0056	0.036		ENSG00000101349	PAK7	-0.912	4.6e-05	0.0015	1.724	2.2e-06	6.9e-05
ENSG00000205352	PRR13	0.658	0.0033	0.041	-0.85	2.2e-05	0.00048		ENSG00000177108	ZDHHC22	-0.903	0.00088	0.015	1.171	0.0016	0.014
ENSG00000139926	FRMD6	0.654	0.001	0.017	-0.698	0.00038	0.0046		ENSG00000088881	EBF4	-0.899	0.00019	0.0047	2.073	1.4e-10	1.5e-08
ENSG00000142634	EFHD2	0.651	0.002	0.028	-0.83	2.7e-05	0.00056		ENSG00000100027	YPEL1	-0.894	3.1e-05	0.0012	1.563	2.5e-05	0.00054
ENSG00000116133	DHCR24	0.632	0.00079	0.014	-1.639	5.3e-15	1.6e-12		ENSG00000167654	ATCAY	-0.893	1.5e-09	4.1e-07	3.05	0.006	0.038
ENSG00000178695	KCTD12	0.623	4.8e-05	0.0016	-1.462	5.6e-05	0.001		ENSG00000102109	PCSK1N	-0.89	3.6e-05	0.0013	0.923	0.00014	0.0021
ENSG00000115758	ODC1	0.62	3.3e-05	0.0012	-0.545	0.0029	0.022		ENSG00000143355	LHX9	-0.885	5.8e-05	0.0018	0.874	0.008	0.047
ENSG00000164877	MICALL2	0.607	0.0027	0.035	-1.193	2.8e-06	8.5e-05		ENSG00000132329	RAMP1	-0.88	4.2e-09	8.8e-07	1.087	2.1e-06	6.7e-05
ENSG00000169641	LUZP1	0.601	0.00042	0.0087	-0.742	0.0031	0.023		ENSG00000105696	TMEM59L	-0.876	6.3e-05	0.002	2.17	5.3e-06	0.00015
ENSG00000067225	PKM	0.586	0.00096	0.016	-1.143	1.6e-08	9.7e-07		ENSG00000154654	NCAM2	-0.871	0.00025	0.0059	1.909	2.2e-05	0.00048
ENSG00000117399	CDC20	0.579	0.0014	0.021	-0.867	1.6e-06	5.4e-05		ENSG00000225206	MIR137HG	-0.87	0.0024	0.032	3.603	0.0021	0.018
ENSG00000132967	HMGB1P5	0.575	0.0019	0.026	-0.915	0.00037	0.0046		ENSG00000007255	TRAPPC6A	-0.866	4.2e-05	0.0014	1.63	4.2e-12	6.7e-10
ENSG00000108010	GLRX3	0.563	0.00011	0.003	-0.589	0.0018	0.016		ENSG00000132635	PCED1A	-0.865	8.5e-11	3.5e-08	0.809	0.00022	0.0031
ENSG00000184661	CDCA2	0.563	0.0004	0.0085	-0.661	0.00032	0.0041		ENSG00000213760	ATP6V1G2	-0.86	7.2e-05	0.0022	2.208	5.1e-06	0.00014
ENSG00000030110	BAK1	0.552	0.0024	0.032	-0.667	0.0025	0.02		ENSG00000149927	DOC2A	-0.859	0.0024	0.032	1.655	1.1e-06	3.9e-05
ENSG00000138778	CENPE	0.55	7.8e-05	0.0023	-0.568	0.0055	0.036		ENSG00000008196	TFAP2B	-0.857	6.4e-05	0.002	6.038	0.0024	0.019
ENSG00000162368	CMPK1	0.536	0.00034	0.0075	-0.647	0.00022	0.003		ENSG00000214076	CPSF1P1	-0.843	1.6e-05	0.0007	3.521	0.0059	0.038
ENSG00000185947	ZNF267	0.535	0.0007	0.013	-0.588	0.0036	0.026		ENSG00000054356	PTPRN	-0.838	8.5e-08	1.1e-05	5.098	0.00021	0.003
ENSG00000136158	SPRY2	0.527	0.00015	0.0038	-1.28	1.1e-05	0.00027		ENSG00000176533	GNG7	-0.838	0.00066	0.012	1.076	8.6e-05	0.0015
ENSG00000166851	PLK1	0.524	0.00092	0.016	-0.746	7.6e-05	0.0013		ENSG00000178568	ERBB4	-0.836	0.00015	0.0038	1.688	5.7e-11	6.9e-09
ENSG00000147383	NSDHL	0.521	0.0032	0.039	-0.815	5.4e-05	0.001		ENSG00000163794	UCN	-0.832	0.003	0.038	1.02	0.00037	0.0045
ENSG00000003393	ALS2	0.519	0.00032	0.0071	-0.505	0.0066	0.041		ENSG00000198570	RD3	-0.828	1.6e-05	0.0007	4.527	0.0057	0.037
ENSG00000162783	IER5	0.518	0.00035	0.0076	-0.676	0.004	0.028		ENSG00000174938	SEZ6L2	-0.821	1.4e-07	1.7e-05	0.706	0.0022	0.018
ENSG00000139645	ANKRD52	0.514	0.0022	0.03	-0.679	0.0018	0.016		ENSG00000198870	C9orf96	-0.817	0.0014	0.022	1.932	0.00056	0.0064
ENSG00000134333	LDHA	0.499	0.0004	0.0085	-0.756	9.2e-06	0.00023		ENSG00000105409	ATP1A3	-0.812	2.2e-08	3.7e-06	0.733	0.0076	0.045
ENSG00000155368	DBI	0.493	0.00095	0.016	-0.654	0.00069	0.0075		ENSG00000105088	OLFM2	-0.811	0.00065	0.012	1.629	4e-08	2.1e-06
ENSG00000089006	SNX5	0.487	0.00014	0.0037	-0.634	0.0003	0.0039		ENSG00000162068	NTN3	-0.807	5.3e-05	0.0017	1.618	0.0043	0.03
ENSG00000138182	KIF20B	0.486	0.00048	0.0096	-0.664	0.00091	0.0092		ENSG00000063180	CA11	-0.802	2.5e-05	0.00098	1.184	2.9e-07	1.2e-05
ENSG00000164924	YWHAZ	0.481	0.0019	0.027	-0.891	1.2e-06	4.3e-05		ENSG00000018236	CNTN1	-0.798	2.4e-08	4e-06	1.652	1.9e-08	1.1e-06
ENSG00000243156	MICAL3	0.48	0.0032	0.04	-0.847	0.00018	0.0026		ENSG00000260412	RP11-438B23.2	-0.787	0.0039	0.046	5.42	1.6e-07	7e-06
ENSG00000104067	TJP1	0.473	0.00041	0.0086	-0.774	0.00037	0.0046		ENSG00000025423	HSD17B6	-0.786	0.0012	0.019	1.649	1e-13	2.3e-11
ENSG00000144228	SPOPL	0.468	0.00053	0.01	-0.796	2.1e-05	0.00046		ENSG00000145920	CPLX2	-0.784	6.8e-08	9.2e-06	4.21	4e-05	0.00078
ENSG00000185813	PCYT2	0.46	0.0035	0.043	-0.977	0.00078	0.0082		ENSG00000077080	ACTL6B	-0.783	1.2e-07	1.4e-05	3.774	0.00064	0.007
ENSG00000120437	ACAT2	0.455	0.0013	0.021	-0.743	6.7e-05	0.0012		ENSG00000142765	SYTL1	-0.78	0.003	0.038	1.728	7.6e-11	8.9e-09
ENSG00000151239	TWF1	0.442	0.0038	0.045	-0.833	2e-06	6.4e-05		ENSG00000092758	COL9A3	-0.779	5e-05	0.0017	1.468	6.3e-05	0.0011
ENSG00000055130	CUL1	0.428	0.0012	0.02	-0.883	2.6e-06	8e-05		ENSG00000175471	MCTP1	-0.772	0.0012	0.02	0.99	0.0025	0.02
ENSG00000163535	SGOL2	0.424	0.0042	0.048	-0.742	0.00041	0.005		ENSG00000159409	CELF3	-0.756	1.2e-06	8.8e-05	2.595	0.0048	0.032
ENSG00000213585	VDAC1	0.423	0.0032	0.04	-1.072	4.4e-09	3.1e-07		ENSG00000149599	DUSP15	-0.754	0.00074	0.014	1.794	6.7e-08	3.3e-06
ENSG00000105821	DNAJC2	0.407	0.0021	0.028	-0.929	2.2e-05	0.00048		ENSG00000164638	SLC29A4	-0.751	1.1e-05	0.00051	1.042	3.7e-05	0.00073
ENSG00000126777	KTN1	0.396	0.0026	0.034	-0.927	5.9e-06	0.00016		ENSG00000173531	MST1	-0.748	0.0036	0.043	2.341	3.2e-18	1.9e-15
ENSG00000189403	HMGB1	0.372	0.0025	0.033	-0.717	0.0012	0.011		ENSG00000137142	IGFBPL1	-0.745	5e-08	7.2e-06	1.182	0.0034	0.025
									ENSG00000204789	ZNF204P	-0.745	0.0017	0.025	0.752	0.0036	0.026
									ENSG00000111249	CUX2	-0.733	2e-06	0.00013	2.966	1.2e-06	4.1e-05
									ENSG00000135298	BAI3	-0.732	6.8e-05	0.0021	2.795	4.1e-16	1.6e-13
									ENSG00000078549	ADCYAP1R1	-0.731	2.4e-07	2.4e-05	1.741	3.3e-05	0.00068
									ENSG00000134198	TSPAN2	-0.73	0.00024	0.0057	2.273	2e-16	8.1e-14
									ENSG00000157087	ATP2B2	-0.73	0.0011	0.018	4.007	1.4e-05	0.00033
									ENSG00000168243	GNG4	-0.729	9.1e-08	1.2e-05	1.287	4.8e-08	2.5e-06
									ENSG00000188760	TMEM198	-0.726	3.3e-05	0.0012	0.806	0.00059	0.0066
									ENSG00000111678	C12orf57	-0.722	3.7e-08	5.9e-06	0.777	0.0016	0.014
									ENSG00000120645	IQSEC3	-0.714	0.003	0.038	4.249	0.00021	0.0029
									ENSG00000124406	ATP8A1	-0.711	0.00082	0.015	1.424	1.8e-06	5.9e-05
									ENSG00000106327	TFR2	-0.71	0.00064	0.012	3.136	0.0024	0.019
									ENSG00000269834	CTD-3018O17.3	-0.71	0.0011	0.018	6.144	0.0021	0.018
									ENSG00000177511	ST8SIA3	-0.699	1.9e-06	0.00012	5.288	0.00028	0.0037
									ENSG00000166407	LMO1	-0.696	3.8e-05	0.0013	1.291	0.0023	0.019
									ENSG00000144406	UNC80	-0.69	0.0012	0.02	1.701	1.1e-07	5.2e-06
									ENSG00000060656	PTPRU	-0.684	0.00012	0.0033	1.272	5.9e-06	0.00016
									ENSG00000183044	ABAT	-0.683	1.2e-06	8.5e-05	0.793	0.004	0.028
									ENSG00000227051	C14orf132	-0.682	2.9e-06	0.00018	0.955	0.00047	0.0055
									ENSG00000066382	MPPED2	-0.681	0.0014	0.021	1.957	1.9e-09	1.5e-07
									ENSG00000228775	WEE2-AS1	-0.681	0.0015	0.022	1.281	3.3e-05	0.00068
									ENSG00000121297	TSHZ3	-0.675	0.00037	0.0079	1.089	2.6e-05	0.00054
									ENSG00000120915	EPHX2	-0.673	0.00028	0.0064	1.011	0.0073	0.044
									ENSG00000133134	BEX2	-0.672	5e-05	0.0017	0.699	0.0083	0.048
									ENSG00000072182	ASIC4	-0.668	0.0038	0.045	2.065	4.8e-06	0.00014
									ENSG00000179915	NRXN1	-0.666	0.0036	0.043	4.476	2.7e-06	8.3e-05
									ENSG00000159733	ZFYVE28	-0.665	0.0018	0.026	0.79	0.0078	0.046
									ENSG00000168824	NSG1	-0.663	1.5e-07	1.7e-05	1.739	1.8e-11	2.4e-09
									ENSG00000215630	GUSBP9	-0.662	0.0022	0.03	1.007	0.00023	0.0031
									ENSG00000090238	YPEL3	-0.661	0.0012	0.019	1.092	0.002	0.017
									ENSG00000270066	SCARNA2	-0.661	1.1e-06	7.9e-05	1.21	7.9e-06	0.00021
									ENSG00000133315	MACROD1	-0.658	0.00046	0.0093	1.228	4.7e-10	4.4e-08
									ENSG00000180354	MTURN	-0.656	0.00068	0.013	0.881	0.0015	0.014
									ENSG00000101489	CELF4	-0.655	0.0011	0.018	1.967	0.00059	0.0066
									ENSG00000160323	ADAMTS13	-0.651	0.0023	0.031	1.177	1e-06	3.5e-05
									ENSG00000099957	P2RX6	-0.649	0.00083	0.015	1.934	0.0024	0.019
									ENSG00000175093	SPSB4	-0.647	0.00098	0.017	0.858	0.00062	0.0069
									ENSG00000110076	NRXN2	-0.646	8.6e-05	0.0025	1.823	3.1e-08	1.7e-06
									ENSG00000175161	CADM2	-0.646	0.00018	0.0045	2.284	1.6e-10	1.7e-08
									ENSG00000137726	FXYD6	-0.644	9.8e-06	0.00047	1.671	2.9e-06	8.7e-05
									ENSG00000187609	EXD3	-0.635	0.0025	0.033	1.288	2.9e-06	8.8e-05
									ENSG00000172318	B3GALT1	-0.632	0.0041	0.047	0.898	0.00012	0.0019
									ENSG00000177679	SRRM3	-0.632	1.1e-05	0.00051	1.183	0.00028	0.0037
									ENSG00000144619	CNTN4	-0.625	0.00059	0.011	3.736	0.00034	0.0043
									ENSG00000238795	SCARNA12	-0.619	3e-05	0.0011	0.585	0.0086	0.049
									ENSG00000072133	RPS6KA6	-0.604	0.00059	0.011	0.998	0.0043	0.03
									ENSG00000092096	SLC22A17	-0.6	9.9e-06	0.00048	0.894	0.0028	0.022
									ENSG00000174080	CTSF	-0.6	0.00012	0.0032	1.022	2.9e-05	0.00061
									ENSG00000270141	TERC	-0.6	1.6e-05	0.0007	0.798	0.0046	0.031
									ENSG00000253320	KB-1507C5.2	-0.596	0.003	0.038	1.132	0.00015	0.0023
									ENSG00000157680	DGKI	-0.594	3.3e-06	0.00019	2.272	0.00099	0.0098
									ENSG00000132639	SNAP25	-0.592	0.00017	0.0043	2.804	2e-11	2.7e-09
									ENSG00000272168	CASC15	-0.59	0.00045	0.0092	2.529	0.00014	0.0021
									ENSG00000100234	TIMP3	-0.585	0.00058	0.011	0.712	0.00033	0.0042
									ENSG00000153404	PLEKHG4B	-0.585	0.0025	0.033	1.388	2.3e-06	7.2e-05
									ENSG00000115902	SLC1A4	-0.577	0.00078	0.014	1.282	7.8e-09	5.2e-07
									ENSG00000143845	ETNK2	-0.568	0.0014	0.021	1.105	1.5e-05	0.00035
									ENSG00000182919	C11orf54	-0.56	0.0018	0.026	1.206	1.5e-08	9e-07
									ENSG00000145087	STXBP5L	-0.557	0.0034	0.042	1.316	3.7e-06	0.00011
									ENSG00000112038	OPRM1	-0.556	0.00054	0.011	5.303	0.00035	0.0044
									ENSG00000145020	AMT	-0.547	0.0011	0.018	1.691	1.6e-07	7.1e-06
									ENSG00000114796	KLHL24	-0.545	0.00051	0.01	0.838	2.9e-05	0.0006
									ENSG00000145362	ANK2	-0.543	3e-05	0.0011	1.421	2.7e-10	2.7e-08
									ENSG00000183873	SCN5A	-0.538	0.0015	0.022	0.916	0.0017	0.015
									ENSG00000108018	SORCS1	-0.536	3.9e-05	0.0014	1.755	6.6e-09	4.5e-07
									ENSG00000113763	UNC5A	-0.535	0.0012	0.02	1.863	9.2e-05	0.0015
									ENSG00000213420	GPC2	-0.532	0.00056	0.011	0.962	0.0018	0.016
									ENSG00000189056	RELN	-0.531	0.00059	0.011	2.184	5.7e-13	1.1e-10
									ENSG00000187479	C11orf96	-0.527	0.00028	0.0065	2.353	7.6e-08	3.7e-06
									ENSG00000108947	EFNB3	-0.526	0.0022	0.03	0.899	0.0053	0.035
									ENSG00000067840	PDZD4	-0.525	0.00052	0.01	0.903	0.0015	0.013
									ENSG00000104313	EYA1	-0.523	0.0029	0.037	1.28	1.4e-05	0.00034
									ENSG00000117595	IRF6	-0.522	0.00073	0.013	1.024	0.00037	0.0046
									ENSG00000166206	GABRB3	-0.518	0.0003	0.0067	2.454	0.0049	0.033
									ENSG00000133958	UNC79	-0.517	0.0015	0.022	1.532	0.0039	0.028
									ENSG00000065609	SNAP91	-0.516	0.001	0.017	2.609	4.1e-14	1e-11
									ENSG00000141576	RNF157	-0.509	0.00082	0.015	1.036	0.00013	0.002
									ENSG00000005108	THSD7A	-0.506	3.8e-05	0.0013	3.439	1.1e-10	1.2e-08
									ENSG00000105290	APLP1	-0.506	0.00017	0.0043	0.97	0.0009	0.0091
									ENSG00000174456	C12orf76	-0.499	0.0038	0.045	0.845	0.00042	0.005
									ENSG00000105255	FSD1	-0.495	0.00031	0.0069	0.876	7.5e-05	0.0013
									ENSG00000231500	RPS18	-0.493	0.00053	0.011	1.122	1.1e-05	0.00027
									ENSG00000121413	ZSCAN18	-0.491	0.0021	0.029	4.237	9.8e-05	0.0016
									ENSG00000137700	SLC37A4	-0.483	0.0037	0.044	0.681	0.0011	0.011
									ENSG00000108840	HDAC5	-0.477	0.00064	0.012	0.617	0.0016	0.014
									ENSG00000163590	PPM1L	-0.476	0.0016	0.023	0.602	0.0032	0.024
									ENSG00000006756	ARSD	-0.467	0.0034	0.041	3.254	0.0021	0.017
									ENSG00000240694	PNMA2	-0.467	0.0026	0.034	1.188	6.3e-05	0.0011
									ENSG00000141622	RNF165	-0.458	0.00086	0.015	1.512	0.00081	0.0084
									ENSG00000242259	C22orf39	-0.458	0.0034	0.041	0.621	0.0066	0.041
									ENSG00000196208	GREB1	-0.456	0.0025	0.033	0.942	0.0032	0.024
									ENSG00000130724	CHMP2A	-0.446	0.00061	0.012	0.714	0.0018	0.015
									ENSG00000119711	ALDH6A1	-0.445	0.0036	0.043	0.876	0.00015	0.0023
									ENSG00000122756	CNTFR	-0.445	0.00059	0.011	1.166	0.0056	0.036
									ENSG00000135473	PAN2	-0.44	0.003	0.037	1.306	6.4e-10	5.8e-08
									ENSG00000180573	HIST1H2AC	-0.439	0.0017	0.025	0.838	0.0064	0.04
									ENSG00000094631	HDAC6	-0.437	0.0013	0.021	0.701	0.0013	0.012
									ENSG00000204387	C6orf48	-0.437	0.0012	0.02	2.24	2.1e-23	2.4e-20
									ENSG00000152932	RAB3C	-0.435	0.004	0.046	1.764	4.4e-06	0.00012
									ENSG00000010361	FUZ	-0.428	0.0013	0.02	0.796	6.7e-05	0.0012
									ENSG00000168936	TMEM129	-0.421	0.0014	0.022	0.668	0.00026	0.0034
									ENSG00000111653	ING4	-0.417	0.0034	0.041	0.722	0.00053	0.0061
									ENSG00000203880	PCMTD2	-0.413	0.0035	0.042	0.584	0.0032	0.024
									ENSG00000115365	LANCL1	-0.405	0.0013	0.021	0.633	0.0004	0.0049
									ENSG00000125247	TMTC4	-0.399	0.0022	0.03	0.921	0.00054	0.0062
									ENSG00000102935	ZNF423	-0.397	0.0028	0.036	1.586	3.9e-06	0.00011
									ENSG00000100842	EFS	-0.394	0.0032	0.04	5.995	0.0024	0.019
									ENSG00000144642	RBMS3	-0.392	0.0018	0.026	0.886	0.00069	0.0075
									ENSG00000171992	SYNPO	-0.389	0.004	0.047	3.029	9.9e-15	2.8e-12
									ENSG00000109472	CPE	-0.377	0.0022	0.03	0.933	4.2e-06	0.00012
									ENSG00000102226	USP11	-0.365	0.0037	0.044	0.564	0.0082	0.048
