# Supplementary material for: Mineral absorption is an enriched pathway in a brain region of restless legs syndrome patients with reduced MEIS1 expression
Source: PLoS One. 2019 Nov 14;14(11):e0225186. doi: 10.1371/journal.pone.0225186 (PMC6855629; doi:10.1371/journal.pone.0225186)
Supplement: S2 Table — (XLSX) [file pone.0225186.s004.xlsx]

## Sheet: Sheet1
Demographics for RNA-Seq Study. Thalamus and pons brain sample gender ratios and group demographics means (presented as mean±SEM). Non-parametric wilcoxon tests showed that there are no significant differences between groups for any of these variables.
Status	Sample size	RQ MEIS1 expression	Gender	Age	Post-Mortem Interval	RIN
Thalamus High MEIS1	n = 5	3.4432 ± 0.219	4F / 1M	84.4 ± 5.938	13.08 ± 3.099	2.82 ± 0.124
Thalamus Low MEIS1	n = 5	1.4712 ± 0.185	4F / 1M	84.2 ± 2.354	17.63 ± 3.159	2.54 ± 0.306
Group differences		p-value = 0.008	ns	p-value = 0.8 (ns)	p-value = 0.3 (ns)	p-value = 0.2 (ns)
Pons High MEIS1	n = 5	1.5052 ± 0.121	5F / 0 M	83.2 ± 5.978	14.5 ± 3.541	2.9 ± 0.138
Pons Low MEIS1	n = 5	0.799 ± 0.083	5F / 0 M	85.4 ± 2.249	17.12 ± 3.253	2.5 ± 0.176
Group differences		p-value = 0.008	ns	p-value = 0.3 (ns)	p-value = 1 (ns)	p-value = 0.1(ns)
