# Supplementary material for: Mineral absorption is an enriched pathway in a brain region of restless legs syndrome patients with reduced MEIS1 expression
Source: PLoS One. 2019 Nov 14;14(11):e0225186. doi: 10.1371/journal.pone.0225186 (PMC6855629; doi:10.1371/journal.pone.0225186)
Supplement: S3 Table — (XLSX) [file pone.0225186.s005.xlsx]

## Sheet: Sheet1
DEGs upregulated in the low MEIS1 content thalamus						DEGs downregulated in the low MEIS1 content thalamus
ENSG_ID	hgnc_symbol	logFC	p-value	FDR		ENSG_ID	hgnc_symbol	logFC	p-value	FDR
ENSG00000004478	FKBP4	1.91442	8.53675e-07	0.000659883		ENSG00000004468	CD38	-2.07575	0.000139757	0.027208
ENSG00000009724	MASP2	5.0831	4.23293e-07	0.000396482		ENSG00000004864	SLC25A13	-1.35902	1.77016e-05	0.00629711
ENSG00000015413	DPEP1	5.35878	2.60601e-05	0.00805547		ENSG00000005381	MPO	-2.31295	0.000119287	0.0249673
ENSG00000015520	NPC1L1	5.12123	4.49144e-07	0.000402818		ENSG00000006534	ALDH3B1	-1.94968	6.64124e-05	0.016141
ENSG00000021488	SLC7A9	1.62011	0.000200686	0.034445		ENSG00000006611	USH1C	-1.91359	1.58885e-06	0.00108789
ENSG00000023839	ABCC2	1.45191	3.80526e-05	0.0107921		ENSG00000012171	SEMA3B	-1.39235	0.00030203	0.0443142
ENSG00000042062	RIPOR3	1.75801	0.000143656	0.0275529		ENSG00000012223	LTF	-3.7103	1.56814e-06	0.00108537
ENSG00000043591	ADRB1	1.79951	6.85176e-06	0.00318467		ENSG00000021461	CYP3A43	-2.45477	9.75565e-05	0.0212743
ENSG00000070495	JMJD6	1.86918	3.31094e-07	0.00036279		ENSG00000028137	TNFRSF1B	-1.48232	7.28875e-05	0.0173812
ENSG00000072682	P4HA2	1.51953	4.63386e-05	0.0124502		ENSG00000029559	IBSP	-10.6867	1.25365e-09	3.19314e-06
ENSG00000078081	LAMP3	2.31174	8.28555e-05	0.0189656		ENSG00000038002	AGA	-1.71155	5.01829e-07	0.000443819
ENSG00000080824	HSP90AA1	1.7143	6.68486e-06	0.00317665		ENSG00000039068	CDH1	-2.39027	3.04813e-07	0.0003466
ENSG00000083444	PLOD1	1.48662	5.29658e-06	0.00261706		ENSG00000039319	ZFYVE16	-1.11963	0.000197439	0.0342571
ENSG00000086061	DNAJA1	1.42135	2.85711e-05	0.00856078		ENSG00000049540	ELN	-1.27999	0.000187155	0.0330124
ENSG00000099812	MISP	2.24078	0.000291513	0.0432988		ENSG00000054690	PLEKHH1	-1.77608	7.43881e-05	0.0175078
ENSG00000099875	MKNK2	2.20757	1.94331e-12	1.37493e-08		ENSG00000065675	PRKCQ	-1.40872	0.000102792	0.0218912		MD plot of the DEGs in thalamus as a result of MEIS1 dysreguation
ENSG00000100346	CACNA1I	2.09354	2.66411e-05	0.0081559		ENSG00000069696	DRD4	-2.59427	3.26148e-07	0.00036279
ENSG00000100625	SIX4	2.61875	2.20742e-08	4.00591e-05		ENSG00000072310	SREBF1	-1.33433	0.000232159	0.0376113
ENSG00000101493	ZNF516	1.49617	9.34471e-06	0.00396695		ENSG00000073111	MCM2	-1.57176	0.000181296	0.0322468
ENSG00000103257	SLC7A5	1.36127	9.70483e-05	0.0212362		ENSG00000076258	FMO4	-1.60466	0.00019871	0.0342907
ENSG00000104892	KLC3	3.56835	0.000110255	0.0233245		ENSG00000077522	ACTN2	-1.82591	1.43607e-05	0.00541093
ENSG00000105048	TNNT1	1.64785	4.63777e-06	0.00240097		ENSG00000086205	FOLH1	-1.57044	2.35655e-05	0.00750291
ENSG00000105088		1.23777	3.08086e-05	0.00904054		ENSG00000092758	COL9A3	-2.02544	5.83411e-06	0.00283586
ENSG00000105219	CNTD2	3.43565	2.88245e-05	0.00857691		ENSG00000099622	CIRBP	-1.85712	1.14329e-07	0.000142748
ENSG00000105523	FAM83E	3.86037	0.000150062	0.0282616		ENSG00000100033	PRODH	-1.92531	7.33325e-07	0.000583699
ENSG00000105668	UPK1A	3.629	7.04039e-05	0.0169174		ENSG00000100577	GSTZ1	-1.58065	6.02366e-06	0.00288398
ENSG00000106211	HSPB1	3.32163	1.62372e-15	2.58484e-11		ENSG00000101049	SGK2	-2.12414	1.46874e-05	0.00550146
ENSG00000106328	FSCN3	2.93466	1.88281e-05	0.00662384		ENSG00000102934	PLLP	-1.98767	2.17189e-06	0.00135587
ENSG00000107738	VSIR	1.09134	0.000266523	0.0413414		ENSG00000103023	PRSS54	-7.74882	7.45107e-05	0.0175078
ENSG00000108001	EBF3	3.08444	9.35849e-05	0.0207638		ENSG00000105697	HAMP	-3.54293	2.59062e-06	0.00149966
ENSG00000110172	CHORDC1	2.37104	3.65705e-08	5.67975e-05		ENSG00000106113	CRHR2	-2.87504	1.83854e-06	0.00120693
ENSG00000111432	FZD10	2.43461	4.86564e-06	0.00246177		ENSG00000108187	PBLD	-1.46892	0.00022658	0.0371853
ENSG00000111713	GYS2	1.95698	0.000157852	0.0291961		ENSG00000108381	ASPA	-1.39502	8.61022e-06	0.00374172
ENSG00000111981	ULBP1	5.93546	7.44641e-05	0.0175078		ENSG00000108474	PIGL	-1.4149	0.000134735	0.0267275
ENSG00000112414	ADGRG6	1.61863	1.20844e-05	0.00487025		ENSG00000108878	CACNG1	-5.5075	0.00030955	0.0447982
ENSG00000112773	TENT5A	1.70579	0.000145797	0.0278796		ENSG00000108932	SLC16A6	-1.98093	0.000256414	0.0402441
ENSG00000115163	CENPA	5.92321	4.35313e-05	0.0118967		ENSG00000109046	WSB1	-1.36132	5.94962e-06	0.0028701
ENSG00000116096	SPR	2.01272	1.1141e-05	0.00463676		ENSG00000110092	CCND1	-1.41011	1.98721e-05	0.00695274
ENSG00000116161	CACYBP	1.40461	0.00024116	0.0382951		ENSG00000110455	ACCS	-2.34581	6.08784e-07	0.000512082
ENSG00000117114	ADGRL2	1.0727	0.00016716	0.0301536		ENSG00000110887	DAO	-1.98018	0.000150458	0.0282616
ENSG00000117598	PLPPR5	1.43333	0.000266007	0.0413414		ENSG00000114115	RBP1	-1.52771	5.22133e-05	0.0136822
ENSG00000120694	HSPH1	2.62577	3.90264e-11	2.0709e-07		ENSG00000114315	HES1	-2.08617	0.000300559	0.0442003
ENSG00000122254	HS3ST2	2.11282	0.000141712	0.0273449		ENSG00000114841	DNAH1	-1.50181	0.000233454	0.0376345
ENSG00000122756	CNTFR	1.67007	1.09117e-06	0.000798646		ENSG00000115271	GCA	-1.24182	0.000256234	0.0402441
ENSG00000124549	BTN2A3P	3.01155	1.0078e-12	8.02172e-09		ENSG00000117115	PADI2	-1.7034	3.35972e-08	5.34842e-05
ENSG00000125144	MT1G	1.87458	2.12323e-08	3.9765e-05		ENSG00000117322	CR2	-2.87383	0.000147207	0.0278978
ENSG00000125148	MT2A	1.30904	3.78522e-06	0.00205016		ENSG00000117400	MPL	-2.52515	0.000274668	0.0418422
ENSG00000125650	PSPN	2.30239	0.000133152	0.0265791		ENSG00000117448	AKR1A1	-1.19243	0.000150309	0.0282616
ENSG00000126368	NR1D1	1.17901	0.000165392	0.0300047		ENSG00000117616	RSRP1	-1.24967	5.59316e-05	0.0141547
ENSG00000127191	TRAF2	1.6301	4.34525e-07	0.000401003		ENSG00000118298	CA14	-1.74718	1.15122e-05	0.00472942
ENSG00000128965	CHAC1	2.77955	2.96508e-11	1.71643e-07		ENSG00000119535	CSF3R	-1.35186	2.74445e-05	0.00828239
ENSG00000130377	ACSBG2	3.09737	7.27596e-07	0.000583699		ENSG00000119541	VPS4B	-1.15756	0.000120817	0.0251414
ENSG00000130766	SESN2	2.68905	9.79688e-09	2.15116e-05		ENSG00000122367	LDB3	-2.36743	1.54923e-05	0.0056492
ENSG00000131471	AOC3	2.13542	2.93642e-05	0.0086566		ENSG00000122694	GLIPR2	-2.2844	3.24843e-08	5.30386e-05
ENSG00000131480	AOC2	1.79198	5.80523e-05	0.0144965		ENSG00000123146	ADGRE5	-1.92316	1.26311e-05	0.00499572
ENSG00000132002	DNAJB1	3.72278	2.91549e-19	9.28249e-15		ENSG00000123485	HJURP	-4.65902	2.31065e-05	0.00750291
ENSG00000134438	RAX	1.74301	1.66942e-05	0.00600585		ENSG00000123836	PFKFB2	-1.91665	1.47751e-08	2.9401e-05
ENSG00000137936	BCAR3	1.27124	0.000206782	0.0352291		ENSG00000124251	TP53TG5	-3.40731	6.64664e-09	1.56634e-05
ENSG00000138315	OIT3	4.48866	1.236e-06	0.000884322		ENSG00000124575	HIST1H1D	-2.29331	4.1189e-06	0.0021676
ENSG00000138483	CCDC54	3.49384	0.000308222	0.0447165		ENSG00000124731	TREM1	-5.06336	4.02875e-05	0.011343
ENSG00000139908	TSSK4	2.56405	0.000315803	0.0451585		ENSG00000125821	DTD1	-1.20922	0.000122765	0.0253808
ENSG00000140044	JDP2	1.56579	2.40172e-05	0.00759818		ENSG00000127507	ADGRE2	-1.36	2.86359e-05	0.00856078
ENSG00000140403	DNAJA4	1.57855	1.1882e-08	2.44068e-05		ENSG00000129204	USP6	-2.78444	9.46633e-07	0.000709162
ENSG00000140839	CLEC18B	1.81125	1.90205e-06	0.00123589		ENSG00000129538	RNASE1	-1.83707	2.12136e-05	0.00721388
ENSG00000140961	OSGIN1	1.68698	2.21258e-05	0.00733805		ENSG00000130948	HSD17B3	-1.54603	0.000138946	0.02714
ENSG00000141434	MEP1B	3.38715	1.05646e-06	0.000782236		ENSG00000131386	GALNT15	-1.71765	4.34049e-08	6.58071e-05
ENSG00000141437	SLC25A52	3.74677	1.09205e-05	0.0045749		ENSG00000132199	ENOSF1	-2.17626	4.48278e-06	0.00233976
ENSG00000141639	MAPK4	1.40162	1.96212e-06	0.00126204		ENSG00000133256	PDE6B	-1.75157	3.13079e-05	0.00914492
ENSG00000142149	HUNK	1.93974	0.000157451	0.0291961		ENSG00000133661	SFTPD	-3.35407	0.000133821	0.0266291
ENSG00000142528	ZNF473	1.62952	2.0252e-06	0.00128959		ENSG00000134146	DPH6	-2.20129	8.30977e-05	0.0189656
ENSG00000143199	ADCY10	2.37767	6.19818e-07	0.000512082		ENSG00000134339	SAA2	-7.80437	0.000179555	0.0321166
ENSG00000144381	HSPD1	1.47139	2.02567e-05	0.00701024		ENSG00000134817	APLNR	-3.28318	5.09342e-11	2.49488e-07
ENSG00000145386	CCNA2	1.76725	2.31658e-06	0.00139163		ENSG00000135773	CAPN9	-3.44823	2.16732e-05	0.00722557
ENSG00000146233	CYP39A1	1.72366	0.000285041	0.0430109		ENSG00000136098	NEK3	-1.66238	2.48026e-05	0.00777544
ENSG00000146453	PNLDC1	4.23584	1.02668e-08	2.1792e-05		ENSG00000136286	MYO1G	-3.16476	1.67093e-06	0.00111673
ENSG00000146648	EGFR	1.15839	0.000237982	0.0379799		ENSG00000136542	GALNT5	-7.54584	0.0002281	0.0373387
ENSG00000147174	GCNA	2.65767	1.42345e-19	9.06407e-15		ENSG00000136634	IL10	-2.70095	0.000192363	0.0337545
ENSG00000149257	SERPINH1	4.02038	1.37927e-18	2.9276e-14		ENSG00000136859	ANGPTL2	-1.51092	6.92889e-05	0.0167125
ENSG00000149300	C11orf52	6.31102	7.5364e-05	0.0176432		ENSG00000136943	CTSV	-2.77905	9.04142e-05	0.0201304
ENSG00000150361	KLHL1	2.0804	0.000135801	0.0268552		ENSG00000137841	PLCB2	-1.51947	0.000209679	0.0352291
ENSG00000151364	KCTD14	2.16523	0.000146886	0.0278978		ENSG00000138152	BTBD16	-2.61608	0.000136791	0.0269244
ENSG00000151892	GFRA1	1.46099	5.4678e-05	0.0139829		ENSG00000138400	MDH1B	-2.03188	0.000157482	0.0291961
ENSG00000151929	BAG3	2.91088	4.42211e-13	4.02266e-09		ENSG00000140678	ITGAX	-1.44597	9.46624e-06	0.00399193
ENSG00000153976	HS3ST3A1	3.04696	0.00030395	0.0443913		ENSG00000147082	CCNB3	-2.15187	4.74295e-05	0.0126898
ENSG00000155962	CLIC2	1.97729	5.14282e-07	0.000448602		ENSG00000148057	IDNK	-1.64162	0.000270882	0.0417651
ENSG00000156194	PPEF2	3.30829	7.53162e-06	0.00340136		ENSG00000148704	VAX1	-5.1469	1.72331e-05	0.0061649
ENSG00000158482	SNX29P1	2.29377	6.85019e-06	0.00318467		ENSG00000149485	FADS1	-1.30104	0.000280132	0.0423705
ENSG00000159247	TUBBP5	2.43039	2.53946e-07	0.000294009		ENSG00000152910	CNTNAP4	-1.45059	2.92134e-05	0.00865218
ENSG00000160336	ZNF761	1.29355	4.48083e-05	0.0121934		ENSG00000153002	CPB1	-3.7586	5.28413e-05	0.0137338
ENSG00000160570	DEDD2	1.87253	4.84484e-06	0.00246177		ENSG00000157005	SST	-2.76329	0.000131776	0.0264704
ENSG00000160886	LY6K	2.86982	0.000129441	0.0261755		ENSG00000157765	SLC34A2	-6.59605	1.16733e-05	0.00476488
ENSG00000161905	ALOX15	3.43194	0.000220487	0.0366579		ENSG00000158055	GRHL3	-4.02492	2.75963e-06	0.00156898
ENSG00000162616	DNAJB4	1.64577	5.86262e-08	8.29586e-05		ENSG00000158859	ADAMTS4	-2.66064	2.74037e-05	0.00828239
ENSG00000163141	BNIPL	2.51876	3.373e-05	0.00969186		ENSG00000159289	GOLGA6A	-2.16068	1.42862e-05	0.00541093
ENSG00000163472	TMEM79	1.65543	3.37892e-05	0.00969186		ENSG00000159713	TPPP3	-1.88455	2.99553e-09	7.3364e-06
ENSG00000163637	PRICKLE2	1.07599	0.000129857	0.0261755		ENSG00000160307	S100B	-1.20883	0.000192677	0.0337545
ENSG00000163762	TM4SF18	1.65162	0.000303225	0.0443872		ENSG00000162004	CCDC78	-1.79079	7.31531e-05	0.0173812
ENSG00000163884	KLF15	1.53575	0.000288617	0.0432447		ENSG00000162444	RBP7	-1.87136	0.000312819	0.0451585
ENSG00000164070	HSPA4L	1.81334	4.23399e-07	0.000396482		ENSG00000164037	SLC9B1	-1.54015	0.000266836	0.0413414
ENSG00000164326	CARTPT	3.79547	0.000279382	0.0423577		ENSG00000164124	TMEM144	-1.54878	2.12983e-05	0.00721388
ENSG00000164976	MYORG	1.24903	1.55254e-05	0.0056492		ENSG00000165102	HGSNAT	-1.46652	4.50814e-05	0.0122155
ENSG00000165194	PCDH19	1.92126	2.5163e-06	0.00149748		ENSG00000165171	METTL27	-2.28101	2.34782e-05	0.00750291
ENSG00000166228	PCBD1	1.37873	0.000232719	0.0376113		ENSG00000165475	CRYL1	-1.31423	9.81058e-05	0.0213211
ENSG00000166426	CRABP1	2.37192	7.06208e-11	2.99795e-07		ENSG00000166091	CMTM5	-2.59513	9.30198e-10	2.46801e-06
ENSG00000166670	MMP10	5.3196	1.43046e-05	0.00541093		ENSG00000166323	C11orf65	-2.06912	0.000237387	0.0379799
ENSG00000168003	SLC3A2	1.27363	0.000104969	0.0222803		ENSG00000167195	GOLGA6C	-7.02312	2.2829e-05	0.0074548
ENSG00000168005	SPINDOC	2.01215	3.02319e-10	9.16703e-07		ENSG00000167434	CA4	-2.23507	1.1288e-05	0.00466746
ENSG00000168404	MLKL	1.61215	4.09395e-05	0.0113576		ENSG00000167552	TUBA1A	-1.46127	8.8523e-06	0.0038087
ENSG00000168427	KLHL30	4.14906	0.000240453	0.0382783		ENSG00000167588	GPD1	-2.96229	1.5151e-13	1.92954e-09
ENSG00000168439	STIP1	1.95108	9.29181e-08	0.00012075		ENSG00000167641	PPP1R14A	-2.55063	7.76786e-05	0.0179241
ENSG00000169129	AFAP1L2	1.51558	7.84506e-05	0.0180343		ENSG00000167757	KLK11	-0.89466	0.000208141	0.0352291
ENSG00000169684	CHRNA5	2.19923	7.59946e-05	0.0177257		ENSG00000167850	CD300C	-3.18854	4.04361e-05	0.011343
ENSG00000169946	ZFPM2	1.06855	0.000160468	0.0293625		ENSG00000168143	FAM83B	-1.52147	0.000256312	0.0402441
ENSG00000170606	HSPA4	1.13289	0.00034737	0.0490454		ENSG00000168314	MOBP	-1.48111	1.31843e-05	0.00511911
ENSG00000171497	PPID	1.35982	6.83382e-05	0.0165459		ENSG00000168329	CX3CR1	-2.08978	3.61038e-06	0.00199911
ENSG00000171847	FAM90A1	1.90581	3.81334e-05	0.0107921		ENSG00000169242	EFNA1	-1.17286	0.000289007	0.0432447
ENSG00000171956	FOXB1	3.03343	6.15867e-07	0.000512082		ENSG00000170289	CNGB3	-7.69402	7.50022e-07	0.000589619
ENSG00000172250	SERHL	2.79034	5.57152e-06	0.00272906		ENSG00000170458	CD14	-2.12877	9.64912e-05	0.0211871
ENSG00000172901	LVRN	2.21656	0.000146288	0.0278897		ENSG00000170523	KRT83	-3.16731	2.02904e-07	0.000243779
ENSG00000173040	EVC2	1.59712	0.000228816	0.0373598		ENSG00000172005	MAL	-1.11952	0.00031542	0.0451585
ENSG00000173110	HSPA6	5.00264	3.59591e-10	9.95551e-07		ENSG00000172322	CLEC12A	-6.06752	0.000338679	0.0479247
ENSG00000173389	IQCF1	4.2552	3.69063e-07	0.000379045		ENSG00000172508	CARNS1	-3.04164	2.26476e-08	4.00591e-05
ENSG00000173991	TCAP	2.28264	0.000170839	0.0307302		ENSG00000173535	TNFRSF10C	-2.30287	8.92539e-05	0.020012
ENSG00000174145	NWD2	3.0565	8.217e-08	0.000111326		ENSG00000173811	CCDC13-AS1	-2.69461	0.000209681	0.0352291
ENSG00000175820	CCDC168	2.91418	2.41034e-05	0.00759818		ENSG00000175106	TVP23C	-1.52512	0.000208329	0.0352291
ENSG00000176046	NUPR1	1.72557	6.27266e-07	0.000512082		ENSG00000175305	CCNE2	-2.14514	8.42308e-06	0.0037247
ENSG00000177272	KCNA3	2.0205	3.45097e-05	0.00985415		ENSG00000176890	TYMS	-2.19406	3.56e-07	0.000374008
ENSG00000177350	RPL13AP3	2.8249	1.38614e-05	0.00531717		ENSG00000178700	DHFR2	-1.82431	8.80685e-05	0.0198863
ENSG00000177464	GPR4	1.99645	0.000122584	0.0253808		ENSG00000179023	KLHDC7A	-8.39083	1.23683e-05	0.00495333
ENSG00000178381	ZFAND2A	1.61457	2.58942e-06	0.00149966		ENSG00000179344	HLA-DQB1	-2.6646	2.40247e-10	7.64911e-07
ENSG00000178917	ZNF852	1.30053	0.000315235	0.0451585		ENSG00000179362	HMGN2P46	-2.87869	0.000119142	0.0249673
ENSG00000179148	ALOXE3	1.96649	2.20698e-06	0.00136441		ENSG00000180891	CUEDC1	-1.74076	4.48953e-07	0.000402818
ENSG00000179571	NBPF17P	2.40383	0.000314455	0.0451585		ENSG00000183077	AFMID	-1.46156	0.000223585	0.0369278
ENSG00000179981	TSHZ1	1.44137	2.10367e-06	0.00132629		ENSG00000183960	KCNH8	-1.6964	4.10236e-05	0.0113576
ENSG00000180316	PNPLA1	6.76692	3.58285e-07	0.000374008		ENSG00000184188		-6.73282	6.44329e-05	0.0157199
ENSG00000180549	FUT7	3.22472	0.000274519	0.0418422		ENSG00000184584	TMEM173	-2.19349	8.6118e-06	0.00374172
ENSG00000181016	LSMEM1	2.78184	5.2129e-08	7.54413e-05		ENSG00000184601	C14orf180	-9.6065	2.56364e-06	0.00149966
ENSG00000181585	TMIE	1.77174	6.43993e-05	0.0157199		ENSG00000185100	ADSSL1	-1.66615	3.08232e-06	0.00172169
ENSG00000181788	SIAH2	1.4378	0.000316295	0.0451585		ENSG00000185189	NRBP2	-1.67931	1.47738e-05	0.00550146
ENSG00000182308	DCAF4L1	2.21892	0.000128347	0.026111		ENSG00000185495		-3.24279	0.000270842	0.0417651
ENSG00000182601	HS3ST4	1.73399	0.000286304	0.0430993		ENSG00000186081	KRT5	-9.79457	2.25599e-10	7.56077e-07
ENSG00000182896	TMEM95	3.85539	0.00014054	0.027208		ENSG00000186115	CYP4F2	-5.70431	2.58741e-08	4.33576e-05
ENSG00000183010	PYCR1	1.36398	0.000256594	0.0402441		ENSG00000186191	BPIFB4	-10.1626	1.68359e-06	0.00111673
ENSG00000183439	TRIM61	3.04155	4.20439e-07	0.000396482		ENSG00000186417	GLDN	-1.51007	2.16705e-05	0.00722557
ENSG00000183963	SMTN	2.26627	3.88431e-13	4.02266e-09		ENSG00000186510	CLCNKA	-2.89938	2.22699e-05	0.00734757
ENSG00000184378	ACTRT3	3.62241	8.76578e-11	3.4036e-07		ENSG00000186795	KCNK18	-8.58751	4.88998e-05	0.0130112
ENSG00000184492	FOXD4L1	2.3949	0.000208404	0.0352291		ENSG00000187325	TAF9B	-1.47082	5.37288e-05	0.0138514
ENSG00000184911	DMRTC1B	4.61207	1.17837e-05	0.00477929		ENSG00000188316	ENO4	-2.79817	1.51339e-05	0.00557041
ENSG00000185291	IL3RA	2.17744	1.14284e-06	0.000826959		ENSG00000188338	SLC38A3	-1.56377	3.8189e-07	0.000379963
ENSG00000185304	RGPD2	2.02296	7.24561e-05	0.0173451		ENSG00000188672	RHCE	-1.34068	0.000232539	0.0376113
ENSG00000185437	SH3BGR	1.42587	0.000137125	0.0269244		ENSG00000188811	NHLRC3	-1.23131	0.000208906	0.0352291
ENSG00000187642	PERM1	3.46373	0.000182339	0.0323421		ENSG00000189129	PLAC9	-3.28481	2.11201e-05	0.00721388
ENSG00000187922	LCN10	5.24484	6.22713e-05	0.0153383		ENSG00000189350	TOGARAM2	-1.84707	5.72879e-05	0.0144187
ENSG00000188223		5.09464	4.90396e-05	0.0130112		ENSG00000196126	HLA-DRB1	-1.78543	1.31525e-05	0.00511911
ENSG00000188322	SBK1	1.39151	0.000211483	0.0354384		ENSG00000196187	TMEM63A	-1.83367	1.48682e-05	0.00550443
ENSG00000188848	BEND4	2.90134	4.81786e-08	7.13457e-05		ENSG00000196735	HLA-DQA1	-3.50558	2.27185e-12	1.44664e-08
ENSG00000189030	VHLL	3.24786	7.72461e-06	0.00346394		ENSG00000197430	OPALIN	-2.95558	6.88748e-09	1.56634e-05
ENSG00000196350	ZNF729	3.07864	0.00023726	0.0379799		ENSG00000197641	SERPINB13	-7.65861	0.000272917	0.0417753
ENSG00000197149		3.33153	3.2553e-05	0.00946518		ENSG00000198106		-2.33371	4.8712e-06	0.00246177
ENSG00000198130	HIBCH	1.24969	7.07131e-06	0.0032629		ENSG00000198502	HLA-DRB5	-2.25476	0.000196538	0.0341938
ENSG00000198417	MT1F	1.88351	3.47571e-10	9.95551e-07		ENSG00000198597	ZNF536	-1.70974	2.75041e-06	0.00156898
ENSG00000203413	ACTBP6	5.15906	0.000332063	0.047093		ENSG00000198938	MT-CO3	-1.30895	8.76518e-05	0.0198626
ENSG00000204388	HSPA1B	3.72963	9.97935e-11	3.53031e-07		ENSG00000204228	HSD17B8	-2.32839	2.26384e-06	0.0013729
ENSG00000204389	HSPA1A	3.59036	1.35079e-07	0.000165412		ENSG00000204410	MSH5	-2.20515	0.00022385	0.0369278
ENSG00000204390	HSPA1L	1.98702	1.79818e-08	3.46977e-05		ENSG00000204572	KRTAP5-10	-7.44791	1.33661e-06	0.000945682
ENSG00000204516	MICB	1.88956	2.33676e-05	0.00750291		ENSG00000205578	POM121B	-2.72678	2.24319e-06	0.0013729
ENSG00000205364	MT1M	1.37507	0.000124369	0.0255465		ENSG00000205832	C16orf96	-2.01161	2.26977e-05	0.00745011
ENSG00000205763	RP9P	1.51208	0.000116451	0.0245537		ENSG00000206532		-2.98078	0.000158184	0.0291961
ENSG00000211677	IGLC2	7.92991	5.59563e-07	0.000481504		ENSG00000207955		-2.81153	0.000272566	0.0417753
ENSG00000211943	IGHV3-15	2.18925	5.92408e-05	0.0147355		ENSG00000212743	LINC02656	-5.64279	8.60126e-07	0.000659883
ENSG00000211959	IGHV4-39	7.29889	0.000100485	0.0214717		ENSG00000213938	SEPHS1P6	-3.43695	0.000266518	0.0413414
ENSG00000213608	SLC25A14P1	2.20451	0.000296504	0.0438062		ENSG00000214021	TTLL3	-1.5047	3.3049e-05	0.00956574
ENSG00000213700	RPL17P50	2.35256	4.11209e-07	0.000396482		ENSG00000214102	WEE2	-4.73832	0.000140576	0.027208
ENSG00000214203	RPS4XP1	5.72762	9.27407e-06	0.00396339		ENSG00000214279	SCART1	-2.2459	3.81845e-07	0.000379963
ENSG00000214226	C17orf67	1.76649	0.000154003	0.0288425		ENSG00000215186	GOLGA6B	-1.93395	0.000165371	0.0300047
ENSG00000214433	GOLGA2P8	1.75618	1.6252e-05	0.00588		ENSG00000225178	RPSAP58	-2.69995	9.42729e-05	0.0207908
ENSG00000214900	LINC01588	2.75215	1.2629e-05	0.00499572		ENSG00000226200	SGMS1-AS1	-2.28291	0.000167073	0.0301536
ENSG00000214914	RPL23AP3	1.79794	0.000142436	0.0274016		ENSG00000227110	LMCD1-AS1	-3.58122	5.60167e-05	0.0141547
ENSG00000214922	HLA-F-AS1	2.26375	0.000194524	0.0339361		ENSG00000229014	RPL30P13	-6.70989	0.000198694	0.0342907
ENSG00000215861		1.85629	1.87452e-05	0.00662384		ENSG00000229491		-6.70615	9.01039e-05	0.0201304
ENSG00000215915	ATAD3C	1.26248	0.000229875	0.0374367		ENSG00000230084		-2.58441	3.83135e-06	0.00205016
ENSG00000216195	MIR941-4	2.06409	0.000297263	0.0438166		ENSG00000231584	FAHD2CP	-1.67555	1.48646e-06	0.00104015
ENSG00000219797	PPIAP9	5.24442	0.000137419	0.0269244		ENSG00000232160	RAP2C-AS1	-4.78433	9.96225e-05	0.0214313
ENSG00000223982	SNRPD2P2	3.71502	4.3428e-05	0.0118967		ENSG00000232560	LINC01549	-3.35754	0.000154511	0.0288527
ENSG00000224097		2.08842	5.26816e-05	0.0137338		ENSG00000232706	NUTM2HP	-2.99961	0.000162886	0.0297194
ENSG00000224373	IGHV4-59	7.04219	5.75928e-05	0.0144383		ENSG00000234469	CLDN34	-5.90056	1.31202e-05	0.00511911
ENSG00000224411	HSP90AA2P	2.01793	3.80536e-06	0.00205016		ENSG00000235652		-3.61892	4.0845e-05	0.0113576
ENSG00000226107		2.87906	0.00022607	0.0371853		ENSG00000235897	TM4SF19-AS1	-3.24853	2.12218e-05	0.00721388
ENSG00000226763	SRRM5	2.16884	1.64034e-06	0.00111119		ENSG00000237861		-2.87032	0.000291709	0.0432988
ENSG00000227203	SUB1P1	2.94377	4.32752e-05	0.0118967		ENSG00000244062		-3.27101	3.76927e-06	0.00205016
ENSG00000229926		3.30349	0.000221763	0.036774		ENSG00000244734	HBB	-2.42741	0.000192952	0.0337545
ENSG00000230162	CT45A11P	1.89418	0.000160171	0.0293625		ENSG00000245017	LINC02453	-5.87811	0.000181127	0.0322468
ENSG00000230841	RPL23AP15	3.83808	7.30891e-06	0.00332435		ENSG00000245832	MIR4300HG	-3.99468	0.000128223	0.026111
ENSG00000231404	RAC1P3	4.55739	2.66139e-05	0.0081559		ENSG00000248544		-3.93505	0.000323675	0.0461088
ENSG00000231699		2.56375	7.69449e-05	0.0178818		ENSG00000250072	SH3TC2-DT	-3.07348	0.000186139	0.0329243
ENSG00000232434	AJM1	1.71284	0.000290226	0.0432803		ENSG00000253309	SERPINE3	-4.20814	4.95915e-05	0.0131031
ENSG00000232489	MFAP1P1	2.47427	8.51228e-05	0.0193584		ENSG00000254363		-6.87896	0.000100186	0.0214717
ENSG00000232716		5.14862	5.58961e-05	0.0141547		ENSG00000254777		-3.84329	0.000119588	0.0249673
ENSG00000233232	NPIPB7	2.44738	2.52978e-05	0.00785799		ENSG00000255192	NANOGP8	-2.69232	5.44684e-05	0.0139829
ENSG00000235033		1.98927	0.000214186	0.0357799		ENSG00000255246		-7.38555	0.000258617	0.0404618
ENSG00000236297		6.83304	7.76898e-05	0.0179241		ENSG00000255967	HADHAP2	-6.13809	1.38258e-05	0.00531717
ENSG00000236814		2.44617	0.000127558	0.026111		ENSG00000256043	CTSO	-2.16034	3.90567e-06	0.00207251
ENSG00000240311		2.67959	0.000289307	0.0432447		ENSG00000259120	SMIM6	-3.87692	0.000202961	0.0347418
ENSG00000241217	RN7SL809P	6.21615	9.337e-07	0.0007078		ENSG00000259144	RANBP20P	-6.53314	6.23869e-05	0.0153383
ENSG00000242028	HYPK	1.22783	0.000177316	0.0318054		ENSG00000259605		-5.69709	6.069e-05	0.0150372
ENSG00000242439		2.86918	0.000296447	0.0438062		ENSG00000260372	AQP4-AS1	-3.90433	2.73362e-05	0.00828239
ENSG00000249825		2.58105	0.000308283	0.0447165		ENSG00000260664		-2.39949	0.000271762	0.0417753
ENSG00000249861	LGALS16	7.591	2.3406e-05	0.00750291		ENSG00000262223		-3.13041	8.35196e-06	0.00371907
ENSG00000250651	PABPC1P7	5.39564	0.000276744	0.0420578		ENSG00000262728		-4.10501	5.1322e-05	0.0135043
ENSG00000251184		3.10425	7.1826e-06	0.00329041		ENSG00000264859	DSG2-AS1	-7.92955	5.30694e-05	0.013737
ENSG00000255815	KRT8P11	3.48106	0.000159692	0.0293625		ENSG00000266714	MYO15B	-1.73042	2.34299e-08	4.03228e-05
ENSG00000256463	SALL3	1.4715	0.00023427	0.0376708		ENSG00000267076	CCDC58P3	-3.35073	0.000214645	0.0357799
ENSG00000258377		3.11534	6.83449e-06	0.00318467		ENSG00000271848		-3.23547	5.24463e-06	0.00261706
ENSG00000260466		0.144792	0.000199569	0.0343459
ENSG00000262151		2.49691	9.43598e-05	0.0207908
ENSG00000265750		1.7111	2.01953e-05	0.00701024
ENSG00000267571		3.66149	8.63786e-06	0.00374172
ENSG00000268297	CLEC4GP1	7.52016	4.5577e-05	0.0122975
ENSG00000269068		3.21834	1.111e-07	0.000141491
ENSG00000270249		6.79437	2.06939e-07	0.000244023
ENSG00000270757	HSPE1-MOB4	9.06062	6.81923e-11	2.99795e-07
