# Supplementary material for: Mineral absorption is an enriched pathway in a brain region of restless legs syndrome patients with reduced MEIS1 expression
Source: PLoS One. 2019 Nov 14;14(11):e0225186. doi: 10.1371/journal.pone.0225186 (PMC6855629; doi:10.1371/journal.pone.0225186)
Supplement: S4 Table — (XLSX) [file pone.0225186.s006.xlsx]

## Sheet: Sheet1
DEGs upregulated in the low MEIS1 content pons						DEGs downregulated in the low MEIS1 content pons
ENSG_ID	hgnc_symbol	logFC	p-value	FDR		ENSG_ID	hgnc_symbol	logFC	p-value	FDR
ENSG00000102854	MSLN	4.01381	1.14315e-05	0.0404402		ENSG00000101307	SIRPB1	-4.291	3.02855e-06	0.0137749
ENSG00000167772	ANGPTL4	2.66428	9.89547e-07	0.00793167		ENSG00000160401	CFAP157	-14.0304	2.12608e-06	0.0115526
ENSG00000186847	KRT14	10.9709	4.31481e-08	0.000915847		ENSG00000196611	MMP1	-13.3178	4.93969e-06	0.0209696
ENSG00000187140	FOXD3	11.3395	2.59031e-06	0.012688		ENSG00000198062	POTEH	-13.9267	1.07818e-07	0.00171638
ENSG00000188133	TMEM215	8.69886	6.13792e-06	0.0244278		ENSG00000204652	RPS26P8	-15.4324	7.21056e-09	0.000459147
ENSG00000204179	PTPN20	5.6393	2.51235e-08	0.000799894		ENSG00000207608	MIR127	-12.1299	1.70176e-06	0.0115526
ENSG00000223609	HBD	8.84267	2.59695e-07	0.00330732		ENSG00000259538	UBE2Q2P11	-14.776	1.04064e-05	0.0389794
ENSG00000240382	IGKV1-17	9.75916	9.96488e-07	0.00793167
												MD plot of the DEGs in pons as a result of MEIS1 dysreguation
