# Supplementary material for: Mineral absorption is an enriched pathway in a brain region of restless legs syndrome patients with reduced MEIS1 expression
Source: PLoS One. 2019 Nov 14;14(11):e0225186. doi: 10.1371/journal.pone.0225186 (PMC6855629; doi:10.1371/journal.pone.0225186)
Supplement: S5 Table — (XLSX) [file pone.0225186.s007.xlsx]

## Sheet: Sheet1
DEGs common between SKNSH and thalamus
ENSG_ID	hgnc_symbol	logFC	FDR
ENSG00000023839	ABCC2	1.45191	0.0107921
ENSG00000042062	FAM65C	1.75801	0.0275529
ENSG00000072682	P4HA2	1.51953	0.0124502
ENSG00000077522	ACTN2	-1.82591	0.00541093
ENSG00000092758	COL9A3	-2.02544	0.00283586
ENSG00000100625	SIX4	2.61875	4.01e-05
ENSG00000105088	OLFM2	1.23777	0.00904054
ENSG00000112773	FAM46A	1.70579	0.0278796
ENSG00000114315	HES1	-2.08617	0.0442003
ENSG00000117115	PADI2	-1.7034	5.35e-05
ENSG00000117598	LPPR5	1.43333	0.0413414
ENSG00000122254	HS3ST2	2.11282	0.0273449
ENSG00000122694	GLIPR2	-2.2844	5.3e-05
ENSG00000122756	CNTFR	1.67007	0.000798646
ENSG00000124549	BTN2A3P	3.01155	8.02e-09
ENSG00000125148	MT2A	1.30904	0.00205016
ENSG00000126368	NR1D1	1.17901	0.0300047
ENSG00000130766	SESN2	2.68905	2.15e-05
ENSG00000130948	HSD17B3	-1.54603	0.02714
ENSG00000132199	ENOSF1	-2.17626	0.00233975
ENSG00000137936	BCAR3	1.27124	0.0352291
ENSG00000140961	OSGIN1	1.68698	0.00733805
ENSG00000151892	GFRA1	1.46099	0.0139829
ENSG00000151929	BAG3	2.91088	4.02e-09
ENSG00000152910	CNTNAP4	-1.45059	0.00865218
ENSG00000159713	TPPP3	-1.88455	7.34e-06
ENSG00000162004	CCDC78	-1.79079	0.0173812
ENSG00000162616	DNAJB4	1.64577	8.3e-05
ENSG00000163637	PRICKLE2	1.07599	0.0261755
ENSG00000163884	KLF15	1.53575	0.0432447
ENSG00000164124	TMEM144	-1.54878	0.00721388
ENSG00000173040	EVC2	1.59712	0.0373598
ENSG00000177272	KCNA3	2.0205	0.00985415
ENSG00000183960	KCNH8	-1.6964	0.0113576
ENSG00000196187	TMEM63A	-1.83367	0.00550443
ENSG00000196350	ZNF729	3.07864	0.0379799
ENSG00000204389	HSPA1A	3.59036	0.000165412
ENSG00000214900	C14orf182	2.75215	0.00499572
ENSG00000215915	ATAD3C	1.26248	0.0374367
ENSG00000233232	NPIPB7	2.44738	0.00785799
