# Supplementary material for: Mineral absorption is an enriched pathway in a brain region of restless legs syndrome patients with reduced MEIS1 expression
Source: PLoS One. 2019 Nov 14;14(11):e0225186. doi: 10.1371/journal.pone.0225186 (PMC6855629; doi:10.1371/journal.pone.0225186)
Supplement: S6 Table — (XLSX) [file pone.0225186.s008.xlsx]

## Sheet: Sheet1
DEGs upregulated in SK-N-SH MEIS1 OE						DEGs downregulated in SK-N-SH MEIS1 OE
ENSG_ID	hgnc_symbol	logFC	p-value	FDR		ENSG_ID	hgnc_symbol	logFC	p-value	FDR
ENSG00000137965	IFI44	3.357	6.8e-37	8.9e-33		ENSG00000164684	ZNF704	-1.145	5.3e-15	7.7e-12
ENSG00000165029	ABCA1	2.71	9.3e-34	8.1e-30		ENSG00000202058	RN7SKP80	-1.093	2.3e-12	1.7e-09
ENSG00000100292	HMOX1	3.398	1.2e-52	3.1e-48		ENSG00000170419	VSTM2A	-1.198	4.5e-12	2.9e-09
ENSG00000163386	NBPF10	1.488	4.9e-12	3e-09		ENSG00000149972	CNTN5	-1.67	1.2e-11	6.3e-09
ENSG00000145632	PLK2	1.308	2.7e-17	6e-14		ENSG00000214652	RP11-3N2.13	-2.013	7.6e-11	3.2e-08
ENSG00000212456	RNVU1-13	3.136	3.4e-15	5.5e-12		ENSG00000230699	RP11-54O7.1	-1.395	2e-10	7.2e-08
ENSG00000119917	IFIT3	2.966	1.9e-19	6.1e-16		ENSG00000197360	ZNF98	-1.883	4.8e-09	1e-06
ENSG00000099260	PALMD	2.077	3.6e-15	5.5e-12		ENSG00000165140	FBP1	-1.769	1e-08	1.9e-06
ENSG00000139289	PHLDA1	1.506	1.6e-20	6.8e-17		ENSG00000178171	AMER3	-0.999	1.7e-10	6.7e-08
ENSG00000187608	ISG15	1.923	3e-13	3e-10		ENSG00000187957	DNER	-1.047	4.5e-07	4e-05
ENSG00000108231	LGI1	1.725	6.5e-13	5.9e-10		ENSG00000204653	ASPDH	-1.231	1.6e-08	2.8e-06
ENSG00000137959	IFI44L	4.464	1.4e-29	9.1e-26		ENSG00000062282	DGAT2	-1.337	7.6e-08	1e-05
ENSG00000177409	SAMD9L	2.486	1.5e-16	3.1e-13		ENSG00000123454	DBH	-1.519	8.1e-08	1.1e-05
ENSG00000138496	PARP9	1.33	5.5e-11	2.5e-08		ENSG00000185149	NPY2R	-0.969	1.8e-08	3.1e-06
ENSG00000166592	RRAD	2.309	1.2e-17	2.9e-14		ENSG00000196132	MYT1	-0.95	9.4e-09	1.8e-06
ENSG00000023839	ABCC2	1.862	4.4e-12	2.9e-09		ENSG00000167654	ATCAY	-0.893	1.5e-09	4.1e-07
ENSG00000137628	DDX60	1.241	1.9e-09	4.7e-07		ENSG00000133019	CHRM3	-0.931	1.8e-09	4.5e-07
ENSG00000100625	SIX4	1.271	5.1e-10	1.6e-07		ENSG00000228594	C1orf233	-1.065	1.5e-07	1.7e-05
ENSG00000115267	IFIH1	2.502	8.1e-15	1e-11		ENSG00000157927	RADIL	-0.993	1.8e-08	3.1e-06
ENSG00000026103	FAS	1.613	7.8e-08	1e-05		ENSG00000165061	ZMAT4	-1.303	3.2e-07	3e-05
ENSG00000196739	COL27A1	2.936	7.4e-15	9.7e-12		ENSG00000132329	RAMP1	-0.88	4.2e-09	8.8e-07
ENSG00000222724	RNU2-63P	1.403	1.8e-08	3.1e-06		ENSG00000154764	WNT7A	-3.104	2.8e-10	9.7e-08
ENSG00000155749	ALS2CR12	1.837	6.1e-11	2.8e-08		ENSG00000132635	PCED1A	-0.865	8.5e-11	3.5e-08
ENSG00000201699	RNU1-59P	1.51	1e-08	1.9e-06		ENSG00000177675	CD163L1	-1.109	1.1e-06	8.1e-05
ENSG00000157110	RBPMS	1.512	3.4e-09	7.5e-07		ENSG00000153779	TGIF2LX	-1.806	1.7e-07	1.9e-05
ENSG00000226380	MIR29A	1.78	4.3e-13	4.2e-10		ENSG00000143196	DPT	-1.113	3.1e-07	3e-05
ENSG00000134326	CMPK2	1.672	1.3e-09	3.8e-07		ENSG00000102003	SYP	-0.852	6.1e-08	8.5e-06
ENSG00000134107	BHLHE40	1.207	3.3e-07	3.1e-05		ENSG00000188573	FBLL1	-0.919	5.3e-07	4.5e-05
ENSG00000181444	ZNF467	1.616	4.6e-10	1.5e-07		ENSG00000196109	ZNF676	-1.505	6.1e-08	8.5e-06
ENSG00000117115	PADI2	2.571	7.3e-16	1.4e-12		ENSG00000042062	FAM65C	-1.269	8.7e-08	1.1e-05
ENSG00000161642	ZNF385A	1.921	2e-08	3.3e-06		ENSG00000160321	ZNF208	-2.033	3.3e-09	7.4e-07
ENSG00000107201	DDX58	1.092	9.3e-09	1.8e-06		ENSG00000139874	SSTR1	-1.438	2.5e-07	2.5e-05
ENSG00000084093	REST	0.982	1.4e-09	3.9e-07		ENSG00000249509	RP11-402J6.1	-2.035	2.7e-05	0.001
ENSG00000115963	RND3	0.949	4.3e-12	2.9e-09		ENSG00000204791	CTD-3065J16.6	-2.198	1.4e-08	2.5e-06
ENSG00000145431	PDGFC	1.276	4.4e-08	6.7e-06		ENSG00000171119	NRTN	-1.153	7.1e-07	5.7e-05
ENSG00000184979	USP18	1.989	1.9e-10	7.1e-08		ENSG00000184828	ZBTB7C	-1.077	4.4e-07	4e-05
ENSG00000154175	ABI3BP	1.791	3.3e-09	7.4e-07		ENSG00000214140	PRCD	-0.998	4.6e-08	6.9e-06
ENSG00000011638	TMEM159	1.864	6.6e-11	2.9e-08		ENSG00000129990	SYT5	-1.542	1.2e-06	8.4e-05
ENSG00000207205	RNVU1-15	1.373	9.9e-08	1.2e-05		ENSG00000113248	PCDHB15	-1.111	1.9e-06	0.00013
ENSG00000151923	TIAL1	0.931	5e-13	4.6e-10		ENSG00000113578	FGF1	-1.202	3e-12	2.1e-09
ENSG00000181381	DDX60L	1.768	1.8e-18	4.8e-15		ENSG00000198208	RPS6KL1	-0.859	3.4e-07	3.1e-05
ENSG00000226742	HSBP1L1	1.54	1.9e-09	4.8e-07		ENSG00000105409	ATP1A3	-0.812	2.2e-08	3.7e-06
ENSG00000148400	NOTCH1	1.285	2.2e-06	0.00014		ENSG00000198680	TUSC1	-1.093	3.4e-06	0.0002
ENSG00000011465	DCN	1.156	1.8e-08	3.1e-06		ENSG00000054356	PTPRN	-0.838	8.5e-08	1.1e-05
ENSG00000142619	PADI3	3.281	1.2e-09	3.4e-07		ENSG00000018236	CNTN1	-0.798	2.4e-08	4e-06
ENSG00000058085	LAMC2	2.815	1.1e-10	4.4e-08		ENSG00000115266	APC2	-0.832	5.8e-08	8.2e-06
ENSG00000196187	TMEM63A	1.227	2.2e-07	2.3e-05		ENSG00000127399	LRRC61	-0.847	4.3e-07	3.9e-05
ENSG00000212195	U3	1	1.9e-06	0.00012		ENSG00000170873	MTSS1	-0.863	1.3e-07	1.5e-05
ENSG00000145536	ADAMTS16	2.138	1.4e-09	3.9e-07		ENSG00000161544	CYGB	-0.807	1.1e-06	7.9e-05
ENSG00000164946	FREM1	0.958	1.5e-06	0.0001		ENSG00000145248	SLC10A4	-0.784	3.3e-09	7.4e-07
ENSG00000140092	FBLN5	1.231	7.4e-06	0.00038		ENSG00000060709	RIMBP2	-1.05	1.3e-07	1.5e-05
ENSG00000122884	P4HA1	0.894	1.2e-09	3.4e-07		ENSG00000184611	KCNH7	-1.235	7.7e-07	6.1e-05
ENSG00000119408	NEK6	1.087	2.8e-09	6.4e-07		ENSG00000145194	ECE2	-0.846	8.7e-07	6.7e-05
ENSG00000138642	HERC6	1.282	4.3e-07	3.9e-05		ENSG00000170627	GTSF1	-1.615	5.4e-11	2.5e-08
ENSG00000072201	LNX1	1.944	6.5e-09	1.3e-06		ENSG00000109832	DDX25	-1.017	5.1e-05	0.0017
ENSG00000006062	MAP3K14	0.97	5.7e-07	4.8e-05		ENSG00000157064	NMNAT2	-0.782	7.6e-08	1e-05
ENSG00000200169	RNU5D-1	1.101	1.1e-06	7.9e-05		ENSG00000250538	RP11-92A5.2	-1.584	8.6e-07	6.6e-05
ENSG00000146250	PRSS35	1.741	2.6e-09	6.2e-07		ENSG00000138795	LEF1	-1.333	2.6e-07	2.6e-05
ENSG00000163491	NEK10	1.414	4.5e-07	4e-05		ENSG00000144834	TAGLN3	-0.784	1.1e-07	1.3e-05
ENSG00000244086	RPS20P35	1.666	1.3e-07	1.5e-05		ENSG00000145920	CPLX2	-0.784	6.8e-08	9.2e-06
ENSG00000119943	PYROXD2	1.118	3.2e-06	0.00019		ENSG00000077080	ACTL6B	-0.783	1.2e-07	1.4e-05
ENSG00000135114	OASL	4.179	7e-11	3e-08		ENSG00000169660	HEXDC	-0.814	2.7e-06	0.00016
ENSG00000159216	RUNX1	1.792	1.2e-09	3.4e-07		ENSG00000113196	HAND1	-0.762	1.9e-06	0.00013
ENSG00000139329	LUM	0.811	4.7e-08	7e-06		ENSG00000169427	KCNK9	-1.145	4.4e-06	0.00025
ENSG00000151012	SLC7A11	1.32	1.2e-07	1.4e-05		ENSG00000176293	ZNF135	-1.931	6.5e-08	8.9e-06
ENSG00000179630	LACC1	0.951	1.7e-06	0.00012		ENSG00000013293	SLC7A14	-0.768	7.5e-09	1.5e-06
ENSG00000007384	RHBDF1	1.393	2.2e-09	5.3e-07		ENSG00000127903	ZNF835	-2.314	3.5e-09	7.5e-07
ENSG00000008282	SYPL1	0.847	5.2e-08	7.5e-06		ENSG00000250312	ZNF718	-1.652	6.8e-07	5.5e-05
ENSG00000173193	PARP14	1.437	3.5e-15	5.5e-12		ENSG00000237517	DGCR5	-0.938	3.3e-06	0.00019
ENSG00000198945	L3MBTL3	0.927	1.2e-06	8.5e-05		ENSG00000169618	PROKR1	-2.399	6.7e-09	1.3e-06
ENSG00000102189	EEA1	0.814	5.4e-08	7.7e-06		ENSG00000257702	LBX2-AS1	-1.252	9.5e-07	7.2e-05
ENSG00000122966	CIT	0.8	4.1e-09	8.8e-07		ENSG00000047644	WWC3	-1.283	2.2e-05	0.00087
ENSG00000151150	ANK3	0.841	1.8e-08	3.1e-06		ENSG00000137142	IGFBPL1	-0.745	5e-08	7.2e-06
ENSG00000051382	PIK3CB	0.933	1.2e-06	8.8e-05		ENSG00000272438	RP11-54O7.16	-1.288	1.2e-05	0.00054
ENSG00000129566	TEP1	0.831	1.4e-06	9.7e-05		ENSG00000122254	HS3ST2	-1.462	1.3e-05	0.00057
ENSG00000168702	LRP1B	1.166	9.2e-09	1.8e-06		ENSG00000168243	GNG4	-0.729	9.1e-08	1.2e-05
ENSG00000090975	PITPNM2	1.072	8e-07	6.3e-05		ENSG00000111678	C12orf57	-0.722	3.7e-08	5.9e-06
ENSG00000223749	MIR503HG	1.323	1.9e-09	4.8e-07		ENSG00000167700	MFSD3	-0.777	5.1e-05	0.0017
ENSG00000225159	NPM1P39	1.642	1.2e-07	1.5e-05		ENSG00000078549	ADCYAP1R1	-0.731	2.4e-07	2.4e-05
ENSG00000152229	PSTPIP2	1.172	3.4e-07	3.1e-05		ENSG00000146216	TTBK1	-0.942	4.7e-06	0.00026
ENSG00000091656	ZFHX4	0.77	1.1e-08	2e-06		ENSG00000159409	CELF3	-0.756	1.2e-06	8.8e-05
ENSG00000112245	PTP4A1	0.765	2e-07	2.1e-05		ENSG00000166111	SVOP	-0.807	5.6e-06	0.0003
ENSG00000128578	STRIP2	0.963	5.7e-06	0.00031		ENSG00000197697	HIST1H2BE	-0.748	1.8e-07	1.9e-05
ENSG00000114315	HES1	1.459	3.8e-05	0.0013		ENSG00000007255	TRAPPC6A	-0.866	4.2e-05	0.0014
ENSG00000124782	RREB1	0.875	2.9e-05	0.0011		ENSG00000174938	SEZ6L2	-0.821	1.4e-07	1.7e-05
ENSG00000171867	PRNP	2.209	3.6e-12	2.6e-09		ENSG00000065717	TLE2	-1.745	1.9e-06	0.00012
ENSG00000130766	SESN2	0.863	3.7e-05	0.0013		ENSG00000151136	BTBD11	-0.846	7.2e-07	5.8e-05
ENSG00000170385	SLC30A1	0.726	6.3e-07	5.2e-05		ENSG00000198879	SFMBT2	-0.74	3e-07	2.9e-05
ENSG00000185650	ZFP36L1	1.122	3.4e-06	0.0002		ENSG00000250467	RP11-227F19.1	-1.432	1.1e-05	0.00051
ENSG00000122420	PTGFR	1.765	6.8e-12	3.8e-09		ENSG00000236437	AP001891.1	-1.631	5.7e-07	4.8e-05
ENSG00000005243	COPZ2	0.906	4.4e-06	0.00025		ENSG00000160716	CHRNB2	-0.719	2.9e-07	2.8e-05
ENSG00000119922	IFIT2	1.137	1.5e-05	0.00065		ENSG00000196990	FAM163B	-1.18	2e-06	0.00013
ENSG00000165891	E2F7	1.063	5.6e-07	4.8e-05		ENSG00000261342	AC006538.1	-1.044	1.3e-05	0.00059
ENSG00000262202	SNORD3D	1.386	5.3e-08	7.6e-06		ENSG00000111249	CUX2	-0.733	2e-06	0.00013
ENSG00000087253	LPCAT2	0.917	4.7e-06	0.00026		ENSG00000214076	CPSF1P1	-0.843	1.6e-05	0.0007
ENSG00000143333	RGS16	0.987	7.1e-06	0.00037		ENSG00000100095	SEZ6L	-0.727	6.4e-07	5.2e-05
ENSG00000119699	TGFB3	1.133	1.3e-06	9.1e-05		ENSG00000122679	RAMP3	-1.4	5.2e-05	0.0017
ENSG00000272016	RP11-215G15.5	1.137	2.1e-05	0.00085		ENSG00000184307	ZDHHC23	-1.182	3.8e-07	3.4e-05
ENSG00000125266	EFNB2	0.756	4.5e-07	4e-05		ENSG00000204442	FAM155A	-0.722	2.7e-07	2.7e-05
ENSG00000132109	TRIM21	1.031	2.6e-05	0.001		ENSG00000114739	ACVR2B	-0.726	5.9e-07	4.9e-05
ENSG00000140961	OSGIN1	2.615	1.5e-09	4e-07		ENSG00000166402	TUB	-0.706	2e-07	2.1e-05
ENSG00000102908	NFAT5	0.738	2.6e-07	2.6e-05		ENSG00000185090	MANEAL	-0.705	1.5e-07	1.7e-05
ENSG00000172061	LRRC15	3.187	4e-08	6.2e-06		ENSG00000241360	PDXP	-0.844	0.00013	0.0035
ENSG00000169085	C8orf46	1.483	8.1e-07	6.3e-05		ENSG00000117394	SLC2A1	-0.698	3.9e-08	6.1e-06
ENSG00000135679	MDM2	0.704	2.1e-07	2.2e-05		ENSG00000167383	ZNF229	-1.329	5.6e-07	4.8e-05
ENSG00000135899	SP110	2.052	2.3e-11	1.1e-08		ENSG00000227051	C14orf132	-0.682	2.9e-06	0.00018
ENSG00000177426	TGIF1	0.798	5.5e-05	0.0018		ENSG00000160999	SH2B2	-0.817	1.9e-05	0.0008
ENSG00000135750	KCNK1	1.01	5.3e-06	0.00029		ENSG00000167011	NAT16	-0.935	0.00023	0.0055
ENSG00000168672	FAM84B	1.038	0.00012	0.0033		ENSG00000197859	ADAMTSL2	-1.193	2e-05	0.00082
ENSG00000185745	IFIT1	3.064	1.7e-21	8.8e-18		ENSG00000183044	ABAT	-0.683	1.2e-06	8.5e-05
ENSG00000163132	MSX1	3.67	7.5e-09	1.5e-06		ENSG00000186868	MAPT	-0.914	3e-07	2.9e-05
ENSG00000163840	DTX3L	0.866	1.7e-06	0.00012		ENSG00000117598	LPPR5	-1.017	1.5e-10	5.9e-08
ENSG00000205213	LGR4	0.991	4.8e-10	1.6e-07		ENSG00000188760	TMEM198	-0.726	3.3e-05	0.0012
ENSG00000062716	VMP1	0.717	3.9e-07	3.6e-05		ENSG00000156959	LHFPL4	-0.762	2.3e-05	0.00093
ENSG00000067066	SP100	1.567	2.6e-09	6.2e-07		ENSG00000273081	RP4-813F11.4	-0.831	2.9e-05	0.0011
ENSG00000118194	TNNT2	1.656	4.4e-08	6.6e-06		ENSG00000092758	COL9A3	-0.779	5e-05	0.0017
ENSG00000081138	CDH7	0.966	6.1e-05	0.0019		ENSG00000131477	RAMP2	-1.043	2.8e-05	0.0011
ENSG00000181467	RAP2B	0.77	7.2e-06	0.00037		ENSG00000173599	PC	-0.686	1.7e-06	0.00012
ENSG00000094755	GABRP	1.919	5.7e-10	1.8e-07		ENSG00000177511	ST8SIA3	-0.699	1.9e-06	0.00012
ENSG00000099814	CEP170B	0.81	1.8e-05	0.00075		ENSG00000213023	SYT3	-0.87	7.5e-05	0.0022
ENSG00000161011	SQSTM1	0.899	3.7e-09	8e-07		ENSG00000260874	RP11-715J22.4	-1.031	2.7e-05	0.001
ENSG00000116194	ANGPTL1	1.441	1.4e-07	1.6e-05		ENSG00000144485	HES6	-0.749	2e-05	0.00082
ENSG00000173559	NABP1	0.754	1e-05	0.0005		ENSG00000078699	CBFA2T2	-0.789	7.3e-06	0.00037
ENSG00000202496	RNVU1-20	1.045	1.1e-05	0.00051		ENSG00000166863	TAC3	-2.147	2.1e-07	2.2e-05
ENSG00000270953	RP11-2E11.9	2.489	3e-07	2.9e-05		ENSG00000081237	PTPRC	-0.958	2.8e-05	0.0011
ENSG00000112297	AIM1	2.931	3.7e-19	1.1e-15		ENSG00000258986	TMEM179	-0.751	0.00015	0.0039
ENSG00000186594	MIR22HG	0.839	5.5e-05	0.0018		ENSG00000270066	SCARNA2	-0.661	1.1e-06	7.9e-05
ENSG00000048392	RRM2B	0.711	1.2e-06	8.8e-05		ENSG00000130054	FAM155B	-0.885	7.2e-05	0.0022
ENSG00000065357	DGKA	0.754	8e-06	0.0004		ENSG00000260903	XKR7	-0.704	5.3e-05	0.0017
ENSG00000162522	KIAA1522	0.864	8.3e-05	0.0024		ENSG00000168824	NSG1	-0.663	1.5e-07	1.7e-05
ENSG00000205413	SAMD9	0.931	2.3e-05	0.0009		ENSG00000132016	C19orf57	-0.771	3.1e-05	0.0012
ENSG00000143622	RIT1	0.714	2.8e-07	2.7e-05		ENSG00000085552	IGSF9	-0.832	0.00015	0.0038
ENSG00000203832	NBPF20	0.772	5.9e-05	0.0019		ENSG00000252481	SCARNA13	-0.788	1.2e-07	1.5e-05
ENSG00000136167	LCP1	1.181	6.8e-05	0.0021		ENSG00000213760	ATP6V1G2	-0.86	7.2e-05	0.0022
ENSG00000164930	FZD6	0.729	5e-06	0.00028		ENSG00000134508	CABLES1	-0.732	2.8e-05	0.0011
ENSG00000124224	PPP4R1L	0.886	3.5e-05	0.0013		ENSG00000087085	ACHE	-0.925	6.9e-05	0.0021
ENSG00000138395	CDK15	1.996	2.2e-06	0.00014		ENSG00000269975	RP11-58B17.2	-0.723	3.5e-05	0.0013
ENSG00000111077	TENC1	1.387	2.5e-10	8.9e-08		ENSG00000171791	BCL2	-0.647	2e-07	2.1e-05
ENSG00000163293	NIPAL1	1.25	2.6e-05	0.001		ENSG00000157851	DPYSL5	-0.674	4.4e-06	0.00025
ENSG00000112852	PCDHB2	1.371	8.3e-06	0.00041		ENSG00000182223	ZAR1	-1.004	0.00016	0.0041
ENSG00000186354	C9orf47	2.276	8.9e-08	1.1e-05		ENSG00000198558	HIST1H4L	-0.656	4.5e-07	4e-05
ENSG00000128833	MYO5C	0.908	1.5e-05	0.00065		ENSG00000204044	RP11-465L10.10	-1.163	1.9e-05	0.00079
ENSG00000156510	HKDC1	3.12	7.5e-08	1e-05		ENSG00000144285	SCN1A	-1.356	2e-05	0.00083
ENSG00000206560	ANKRD28	0.682	1.6e-06	0.00011		ENSG00000185664	PMEL	-1.043	2.2e-05	0.00088
ENSG00000152818	UTRN	0.864	7.1e-06	0.00037		ENSG00000144868	TMEM108	-0.663	1.9e-06	0.00012
ENSG00000251003	RP11-152P17.2	1.293	6.4e-06	0.00034		ENSG00000212884	AC011841.1	-1.049	2.5e-05	0.00097
ENSG00000081320	STK17B	1.148	3.1e-08	4.9e-06		ENSG00000250986	AC141928.1	-1.536	3.6e-06	0.00021
ENSG00000163249	CCNYL1	0.783	3.9e-05	0.0014		ENSG00000139970	RTN1	-0.656	2.6e-07	2.6e-05
ENSG00000238421	U1	0.796	0.0005	0.01		ENSG00000163884	KLF15	-0.778	9.7e-05	0.0027
ENSG00000101557	USP14	0.679	4.4e-06	0.00025		ENSG00000104953	TLE6	-1.059	1.2e-05	0.00056
ENSG00000115594	IL1R1	1.695	4.6e-06	0.00025		ENSG00000261762	RP11-650L12.2	-0.925	0.00061	0.012
ENSG00000186834	HEXIM1	0.715	1.3e-05	0.00058		ENSG00000132205	EMILIN2	-0.913	0.00013	0.0035
ENSG00000263934	SNORD3A	0.775	9.9e-05	0.0028		ENSG00000104219	ZDHHC2	-0.99	0.00018	0.0045
ENSG00000157601	MX1	2.909	2.4e-07	2.4e-05		ENSG00000174939	ASPHD1	-0.708	3.5e-05	0.0013
ENSG00000176463	SLCO3A1	1.395	2.9e-07	2.8e-05		ENSG00000099889	ARVCF	-0.644	1.7e-05	0.00072
ENSG00000151233	GXYLT1	0.688	1.1e-06	8.1e-05		ENSG00000101349	PAK7	-0.912	4.6e-05	0.0015
ENSG00000164616	FBXL21	1.539	2.6e-09	6.2e-07		ENSG00000131378	RFTN1	-0.827	5.6e-06	0.0003
ENSG00000187193	MT1X	0.993	6.3e-05	0.002		ENSG00000166407	LMO1	-0.696	3.8e-05	0.0013
ENSG00000152527	PLEKHH2	0.936	1.9e-05	0.00079		ENSG00000049769	PPP1R3F	-0.729	8.4e-05	0.0024
ENSG00000173157	ADAMTS20	1.051	2.9e-05	0.0011		ENSG00000069482	GAL	-1.007	2.5e-06	0.00016
ENSG00000049192	ADAMTS6	1.055	1.3e-05	0.00057		ENSG00000143340	FAM163A	-0.659	2.2e-06	0.00014
ENSG00000119929	CUTC	0.784	5.4e-06	0.00029		ENSG00000197928	ZNF677	-0.981	1.4e-05	0.00061
ENSG00000137727	ARHGAP20	1.151	2.4e-05	0.00094		ENSG00000198366	HIST1H3A	-0.644	1.2e-06	8.4e-05
ENSG00000023909	GCLM	0.748	1.3e-05	0.00059		ENSG00000137726	FXYD6	-0.644	9.8e-06	0.00047
ENSG00000135605	TEC	1.312	7.4e-06	0.00038		ENSG00000145911	N4BP3	-1.1	3.3e-06	0.00019
ENSG00000156504	FAM122B	0.737	3.3e-05	0.0012		ENSG00000162068	NTN3	-0.807	5.3e-05	0.0017
ENSG00000164106	SCRG1	1.089	0.00012	0.0033		ENSG00000200354	SNORA71D	-0.915	9.7e-05	0.0027
ENSG00000224959	AC017002.2	2.264	4.6e-07	4e-05		ENSG00000255085	AF186192.5	-0.926	0.00019	0.0047
ENSG00000170485	NPAS2	1.332	6.5e-06	0.00034		ENSG00000114757	PEX5L	-1.63	2e-06	0.00013
ENSG00000113580	NR3C1	0.885	3e-07	2.9e-05		ENSG00000160325	CACFD1	-0.675	0.00014	0.0036
ENSG00000044574	HSPA5	0.769	9.4e-07	7.2e-05		ENSG00000198910	L1CAM	-0.632	1e-06	7.8e-05
ENSG00000076716	GPC4	1.472	1.6e-07	1.8e-05		ENSG00000053438	NNAT	-0.646	6.9e-07	5.6e-05
ENSG00000242193	RP11-568K15.1	0.94	0.00012	0.0032		ENSG00000105640	RPL18A	-0.627	1.5e-05	0.00064
ENSG00000140853	NLRC5	0.933	0.00029	0.0066		ENSG00000204466	DGKK	-1.533	2e-06	0.00013
ENSG00000125148	MT2A	1.62	3.3e-10	1.1e-07		ENSG00000115556	PLCD4	-0.667	8e-05	0.0023
ENSG00000182107	TMEM30B	1.53	5.3e-06	0.00029		ENSG00000125744	RTN2	-0.639	6.9e-06	0.00036
ENSG00000253161	RP11-150O12.1	3.492	2.8e-07	2.7e-05		ENSG00000204241	RP11-713P17.3	-0.996	4.9e-05	0.0016
ENSG00000104756	KCTD9	0.702	2.9e-05	0.0011		ENSG00000131116	ZNF428	-0.618	0.00021	0.0051
ENSG00000171262	FAM98B	0.721	6.4e-05	0.002		ENSG00000188070	C11orf95	-0.647	7.2e-06	0.00037
ENSG00000134247	PTGFRN	0.749	7.1e-07	5.7e-05		ENSG00000269388	AC018755.16	-1.326	4.7e-05	0.0016
ENSG00000124205	EDN3	1.766	3.3e-07	3e-05		ENSG00000260103	RP11-10O17.1	-1.254	2.1e-05	0.00084
ENSG00000136048	DRAM1	1.571	2e-10	7.2e-08		ENSG00000215845	TSTD1	-0.668	6.1e-05	0.0019
ENSG00000104447	TRPS1	0.663	2.8e-06	0.00017		ENSG00000120915	EPHX2	-0.673	0.00028	0.0064
ENSG00000116729	WLS	0.867	1.1e-07	1.4e-05		ENSG00000177614	PGBD5	-0.676	5.2e-05	0.0017
ENSG00000125869	LAMP5	0.658	1.4e-06	9.8e-05		ENSG00000233223	AC113189.5	-0.955	0.0001	0.0029
ENSG00000164294	GPX8	2.005	9.8e-10	2.9e-07		ENSG00000225210	AL589743.1	-0.67	0.00015	0.0038
ENSG00000172986	GXYLT2	0.838	2.3e-05	0.00093		ENSG00000264920	RP11-6N17.4	-0.905	0.00015	0.0039
ENSG00000124067	SLC12A4	0.684	7.7e-05	0.0023		ENSG00000171858	RPS21	-0.603	3e-05	0.0011
ENSG00000146242	TPBG	1.433	2.7e-13	2.8e-10		ENSG00000204301	NOTCH4	-0.905	0.00014	0.0037
ENSG00000164251	F2RL1	2.038	1.4e-08	2.6e-06		ENSG00000145198	VWA5B2	-1.405	5.7e-06	0.00031
ENSG00000120549	KIAA1217	0.763	0.00045	0.0092		ENSG00000238795	SCARNA12	-0.619	3e-05	0.0011
ENSG00000151572	ANO4	1.162	9.1e-06	0.00045		ENSG00000270141	TERC	-0.6	1.6e-05	0.0007
ENSG00000159166	LAD1	2.65	8.6e-08	1.1e-05		ENSG00000177679	SRRM3	-0.632	1.1e-05	0.00051
ENSG00000105854	PON2	0.984	1.3e-06	9.5e-05		ENSG00000197308	GATA3-AS1	-0.664	0.00013	0.0034
ENSG00000213398	LCAT	0.92	0.00018	0.0045		ENSG00000239763	AC009120.3	-1.397	4.7e-05	0.0016
ENSG00000159140	SON	0.614	2.1e-05	0.00085		ENSG00000161267	BDH1	-0.646	3.2e-05	0.0012
ENSG00000181449	SOX2	0.8	0.0012	0.019		ENSG00000178718	RPP25	-0.621	2.6e-06	0.00016
ENSG00000049449	RCN1	0.718	2.1e-06	0.00013		ENSG00000196361	ELAVL3	-0.725	5.6e-05	0.0018
ENSG00000134207	SYT6	1.781	8.2e-06	0.00041		ENSG00000271912	RP11-661A12.14	-0.802	0.0003	0.0067
ENSG00000223811	RP11-437J19.1	2.915	1.7e-07	1.9e-05		ENSG00000063180	CA11	-0.802	2.5e-05	0.00098
ENSG00000130270	ATP8B3	1.111	0.0001	0.0029		ENSG00000179292	TMEM151A	-0.772	0.00042	0.0087
ENSG00000139974	SLC38A6	0.727	0.00013	0.0035		ENSG00000179846	NKPD1	-1.727	4.2e-05	0.0014
ENSG00000156535	CD109	2.79	1.1e-06	7.9e-05		ENSG00000244300	RP11-475N22.4	-1.192	1e-06	7.5e-05
ENSG00000176788	BASP1	0.655	1.6e-05	0.00069		ENSG00000110076	NRXN2	-0.646	8.6e-05	0.0025
ENSG00000185567	AHNAK2	1.505	3.2e-14	3.6e-11		ENSG00000269837	RP11-15H20.5	-0.677	0.00013	0.0034
ENSG00000197822	OCLN	0.789	0.00019	0.0047		ENSG00000204366	ZBTB12	-0.728	0.00035	0.0075
ENSG00000121005	CRISPLD1	0.658	1.3e-05	0.00059		ENSG00000175161	CADM2	-0.646	0.00018	0.0045
ENSG00000127990	SGCE	0.846	5e-06	0.00028		ENSG00000008735	MAPK8IP2	-0.614	2.1e-05	0.00084
ENSG00000166689	PLEKHA7	0.814	6.9e-05	0.0021		ENSG00000185275	CD24P4	-0.664	8.1e-06	0.0004
ENSG00000065485	PDIA5	0.755	0.0005	0.01		ENSG00000272909	CTD-2555O16.4	-1.098	3.8e-05	0.0013
ENSG00000176971	FIBIN	2.289	1.4e-08	2.6e-06		ENSG00000152578	GRIA4	-1.051	3.7e-05	0.0013
ENSG00000180628	PCGF5	1.046	1.5e-06	0.0001		ENSG00000157680	DGKI	-0.594	3.3e-06	0.00019
ENSG00000182158	CREB3L2	0.65	2e-05	0.00082		ENSG00000197291	RAMP2-AS1	-1.162	1.9e-05	0.00079
ENSG00000184898	RBM43	0.923	0.00042	0.0087		ENSG00000256725	RP11-662M24.2	-1.486	3.3e-05	0.0012
ENSG00000188971	RP11-427H3.3	0.657	4.3e-05	0.0015		ENSG00000105642	KCNN1	-1.002	0.00055	0.011
ENSG00000200972	RNU5A-8P	2.255	3.5e-07	3.2e-05		ENSG00000106089	STX1A	-0.617	2.2e-05	0.0009
ENSG00000124762	CDKN1A	0.985	6.2e-05	0.0019		ENSG00000092096	SLC22A17	-0.6	9.9e-06	0.00048
ENSG00000124813	RUNX2	2.909	1.3e-06	9.4e-05		ENSG00000188042	ARL4C	-0.618	5.3e-05	0.0017
ENSG00000151388	ADAMTS12	2.081	1.6e-09	4.1e-07		ENSG00000167157	PRRX2	-0.609	0.00033	0.0072
ENSG00000177508	IRX3	0.78	0.00067	0.013		ENSG00000259673	IQCH-AS1	-0.668	0.00079	0.014
ENSG00000185088	RPS27L	0.644	6.9e-05	0.0021		ENSG00000155265	GOLGA7B	-0.712	0.00023	0.0055
ENSG00000257176	RP11-996F15.2	1.267	7.6e-06	0.00038		ENSG00000228989	AC133528.2	-0.88	0.00036	0.0078
ENSG00000102174	PHEX	1.373	7.3e-06	0.00037		ENSG00000266916	CTD-3064H18.1	-0.968	0.00011	0.0031
ENSG00000111339	ART4	2.959	5.4e-12	3.2e-09		ENSG00000188707	ZBED6CL	-0.601	1.1e-05	0.00051
ENSG00000075223	SEMA3C	1.099	5.6e-08	7.9e-06		ENSG00000196176	HIST1H4A	-0.583	7.6e-06	0.00038
ENSG00000111666	CHPT1	0.689	0.00011	0.003		ENSG00000272005	RP11-91J19.4	-0.65	0.00036	0.0077
ENSG00000113328	CCNG1	0.609	3e-06	0.00018		ENSG00000083807	SLC27A5	-0.656	0.00031	0.0069
ENSG00000125772	GPCPD1	0.66	0.00032	0.0071		ENSG00000089199	CHGB	-0.657	5e-05	0.0016
ENSG00000137463	MGARP	1.543	2.1e-06	0.00013		ENSG00000101489	CELF4	-0.655	0.0011	0.018
ENSG00000115232	ITGA4	1.147	5.2e-09	1.1e-06		ENSG00000106327	TFR2	-0.71	0.00064	0.012
ENSG00000123560	PLP1	2.712	4.3e-09	9e-07		ENSG00000235194	PPP1R3E	-0.718	0.00068	0.013
ENSG00000128602	SMO	0.938	8.7e-08	1.1e-05		ENSG00000174428	GTF2IRD2B	-0.706	0.00055	0.011
ENSG00000134574	DDB2	0.66	0.00015	0.0039		ENSG00000177181	RIMKLA	-0.619	0.00014	0.0036
ENSG00000007062	PROM1	1.062	0.00038	0.0082		ENSG00000133519	ZDHHC8P1	-0.759	0.00041	0.0087
ENSG00000074966	TXK	3.081	8.2e-07	6.4e-05		ENSG00000176840	MIR7-3HG	-0.988	0.00012	0.0032
ENSG00000162981	FAM84A	0.839	0.00036	0.0078		ENSG00000105251	SHD	-0.581	4.5e-05	0.0015
ENSG00000175895	PLEKHF2	0.732	0.0013	0.02		ENSG00000153253	SCN3A	-0.576	5.2e-06	0.00028
ENSG00000207501	RNVU1-14	0.899	9.6e-05	0.0027		ENSG00000072832	CRMP1	-0.579	8.6e-06	0.00042
ENSG00000166750	SLFN5	3.033	3.8e-08	6e-06		ENSG00000080854	IGSF9B	-0.641	0.00075	0.014
ENSG00000085117	CD82	1.457	2.2e-06	0.00014		ENSG00000255690	AC005013.1	-1.247	6.6e-05	0.002
ENSG00000120889	TNFRSF10B	0.613	2.4e-05	0.00096		ENSG00000140854	KATNB1	-0.585	4.3e-06	0.00025
ENSG00000123700	KCNJ2	1.277	2.1e-06	0.00014		ENSG00000198794	SCAMP5	-0.584	1e-05	0.00049
ENSG00000198088	NUP62CL	1.15	9.7e-05	0.0028		ENSG00000103723	AP3B2	-0.593	4.8e-05	0.0016
ENSG00000202077	RNU1-60P	1.458	7e-07	5.6e-05		ENSG00000124194	GDAP1L1	-1.15	5.2e-09	1.1e-06
ENSG00000212544	RNVU1-19	1.711	2.9e-06	0.00018		ENSG00000162004	CCDC78	-0.703	0.0012	0.019
ENSG00000253846	PCDHGA10	1.134	0.0001	0.0029		ENSG00000204962	PCDHA8	-0.753	0.00044	0.009
ENSG00000142494	SLC47A1	1.02	0.00024	0.0056		ENSG00000101460	MAP1LC3A	-0.62	0.0011	0.018
ENSG00000188921	PTPLAD2	1.369	2e-06	0.00013		ENSG00000236502	SIX3-AS1	-0.767	0.00058	0.011
ENSG00000025796	SEC63	0.589	7.7e-05	0.0023		ENSG00000253477	RP11-1C8.4	-0.772	0.00063	0.012
ENSG00000092871	RFFL	0.662	0.00018	0.0046		ENSG00000134198	TSPAN2	-0.73	0.00024	0.0057
ENSG00000198795	ZNF521	0.982	2.2e-07	2.3e-05		ENSG00000114631	PODXL2	-0.574	1.1e-05	0.0005
ENSG00000030419	IKZF2	0.877	0.00023	0.0054		ENSG00000170616	SCRT1	-0.758	0.0017	0.025
ENSG00000079691	LRRC16A	0.78	0.00011	0.0031		ENSG00000250770	RP5-1063M23.1	-1.377	8.2e-05	0.0024
ENSG00000109743	BST1	1.272	1.2e-05	0.00055		ENSG00000168993	CPLX1	-0.61	0.00016	0.0042
ENSG00000118898	PPL	1.283	5.1e-06	0.00028		ENSG00000170629	DPY19L2P2	-0.607	0.00012	0.0032
ENSG00000119938	PPP1R3C	1.378	3.6e-09	7.7e-07		ENSG00000213973	ZNF99	-2.193	8.3e-06	0.00041
ENSG00000141682	PMAIP1	0.61	1.6e-05	0.00067		ENSG00000107281	NPDC1	-0.596	6.1e-05	0.0019
ENSG00000143772	ITPKB	1.31	2.6e-06	0.00016		ENSG00000175344	CHRNA7	-1.01	2.1e-05	0.00086
ENSG00000161714	PLCD3	0.815	0.00012	0.0033		ENSG00000183570	PCBP3	-0.569	1.3e-05	0.00059
ENSG00000176597	B3GNT5	0.64	0.00012	0.0033		ENSG00000230069	LRRC37A15P	-0.806	0.0012	0.02
ENSG00000128829	EIF2AK4	0.608	3.4e-05	0.0012		ENSG00000255571	LINC00925	-0.725	0.0014	0.021
ENSG00000136147	PHF11	1.065	7.3e-05	0.0022		ENSG00000090932	DLL3	-0.704	0.0019	0.027
ENSG00000165449	SLC16A9	0.69	4.5e-05	0.0015		ENSG00000269067	ZNF728	-2.073	9.3e-06	0.00046
ENSG00000237697	LINC00312	1.313	4.8e-05	0.0016		ENSG00000102109	PCSK1N	-0.89	3.6e-05	0.0013
ENSG00000065833	ME1	0.613	7.6e-06	0.00038		ENSG00000178233	TMEM151B	-0.744	0.00019	0.0047
ENSG00000078098	FAP	1.273	3.2e-07	3e-05		ENSG00000179528	LBX2	-0.928	0.0012	0.019
ENSG00000163071	SPATA18	0.788	0.0022	0.03		ENSG00000213339	QTRT1	-0.584	7.6e-05	0.0023
ENSG00000171408	PDE7B	0.758	0.0014	0.022		ENSG00000224870	RP4-758J18.2	-0.603	0.00041	0.0086
ENSG00000173376	NDNF	0.855	0.00021	0.005		ENSG00000130758	MAP3K10	-0.583	0.00015	0.0039
ENSG00000222009	BTBD19	0.938	0.00014	0.0037		ENSG00000260412	RP11-438B23.2	-0.787	0.0039	0.046
ENSG00000144802	NFKBIZ	1.11	2e-06	0.00013		ENSG00000224940	PRRT4	-0.559	1.7e-05	0.00072
ENSG00000072571	HMMR	0.591	3.3e-06	0.00019		ENSG00000261115	TMEM178B	-0.706	2.9e-05	0.0011
ENSG00000171617	ENC1	1.063	5.7e-07	4.8e-05		ENSG00000143473	KCNH1	-1.215	4.8e-07	4.1e-05
ENSG00000183722	LHFP	0.856	4.3e-05	0.0015		ENSG00000196966	HIST1H3E	-0.542	4e-05	0.0014
ENSG00000160190	SLC37A1	0.958	0.00035	0.0075		ENSG00000238961	SNORA47	-1.263	6.7e-05	0.002
ENSG00000148737	TCF7L2	2.092	5.4e-09	1.1e-06		ENSG00000174521	TTC9B	-1.309	2.3e-07	2.4e-05
ENSG00000172197	MBOAT1	1.205	3.8e-05	0.0013		ENSG00000133878	DUSP26	-0.884	6.7e-05	0.002
ENSG00000232480	RP11-224O19.2	2.398	9.1e-06	0.00045		ENSG00000141744	PNMT	-0.957	0.0005	0.0099
ENSG00000253741	CTD-2292P10.4	0.867	0.0004	0.0085		ENSG00000146006	LRRTM2	-0.62	0.001	0.018
ENSG00000104783	KCNN4	2.483	4.9e-09	1e-06		ENSG00000169071	ROR2	-0.563	1.3e-05	0.00058
ENSG00000109586	GALNT7	0.599	4.3e-05	0.0015		ENSG00000142544	CTU1	-0.666	0.0031	0.039
ENSG00000151929	BAG3	1.359	2.5e-07	2.5e-05		ENSG00000176734	TRIL	-1.282	0.00036	0.0077
ENSG00000152661	GJA1	1.449	6.2e-07	5.1e-05		ENSG00000188987	HIST1H4D	-0.548	1.4e-05	0.00064
ENSG00000168679	SLC16A4	1.135	0.00021	0.005		ENSG00000179859	AC025335.1	-0.787	0.0011	0.018
ENSG00000200997	RNU1-85P	1.391	1.3e-07	1.6e-05		ENSG00000215790	SLC35E2	-0.688	0.0008	0.014
ENSG00000238336	snoU13	2.209	5.1e-06	0.00028		ENSG00000231852	CYP21A2	-1.713	3.9e-05	0.0014
ENSG00000070081	NUCB2	0.626	0.00012	0.0033		ENSG00000009694	TENM1	-1.5	6.9e-07	5.6e-05
ENSG00000100968	NFATC4	0.85	5.2e-06	0.00028		ENSG00000186998	EMID1	-1.152	1.4e-06	9.8e-05
ENSG00000155158	TTC39B	0.761	0.00034	0.0075		ENSG00000198339	HIST1H4I	-0.534	0.0003	0.0067
ENSG00000262074	SNORD3B-2	0.682	0.00057	0.011		ENSG00000162174	ASRGL1	-0.618	0.00044	0.0091
ENSG00000073146	MOV10L1	1.725	1.6e-07	1.9e-05		ENSG00000225465	RFPL1S	-0.944	2.3e-05	0.00092
ENSG00000136938	ANP32B	0.632	0.00021	0.0051		ENSG00000267784	RP11-171I2.1	-2.135	1.1e-05	0.00053
ENSG00000163378	EOGT	0.695	0.00027	0.0063		ENSG00000131187	F12	-0.653	0.0017	0.025
ENSG00000180776	ZDHHC20	0.623	0.00018	0.0045		ENSG00000133401	PDZD2	-1.184	5.5e-05	0.0018
ENSG00000103994	ZNF106	0.66	8.2e-06	0.00041		ENSG00000075043	KCNQ2	-1.029	1.7e-07	1.9e-05
ENSG00000166130	IKBIP	0.599	3.9e-05	0.0014		ENSG00000101412	E2F1	-0.547	1.2e-05	0.00056
ENSG00000231721	LINC-PINT	0.783	0.00023	0.0054		ENSG00000091972	CD200	-0.599	0.00039	0.0083
ENSG00000074181	NOTCH3	1.276	2.6e-09	6.2e-07		ENSG00000135472	FAIM2	-1.05	0.00012	0.0033
ENSG00000138246	DNAJC13	0.583	1.9e-05	0.0008		ENSG00000149243	KLHL35	-1.181	7.3e-05	0.0022
ENSG00000115758	ODC1	0.62	3.3e-05	0.0012		ENSG00000160323	ADAMTS13	-0.651	0.0023	0.031
ENSG00000073331	ALPK1	1.197	4.6e-06	0.00026		ENSG00000163888	CAMK2N2	-0.777	0.00015	0.0038
ENSG00000183779	ZNF703	2.493	1.3e-06	9.5e-05		ENSG00000164438	TLX3	-0.638	0.0018	0.025
ENSG00000233491	AC010091.1	1.611	3.7e-05	0.0013		ENSG00000099957	P2RX6	-0.649	0.00083	0.015
ENSG00000078237	C12orf5	0.674	0.00087	0.015		ENSG00000145362	ANK2	-0.543	3e-05	0.0011
ENSG00000121769	FABP3	1.016	0.00033	0.0072		ENSG00000174080	CTSF	-0.6	0.00012	0.0032
ENSG00000183831	ANKRD45	1.121	5.4e-05	0.0018		ENSG00000176533	GNG7	-0.838	0.00066	0.012
ENSG00000113083	LOX	1.404	2.6e-10	9.2e-08		ENSG00000189367	KIAA0408	-0.734	0.0016	0.024
ENSG00000155754	ALS2CR11	1.679	5e-05	0.0017		ENSG00000214796	RP11-480I12.5	-0.637	0.0012	0.02
ENSG00000119686	FLVCR2	2.081	7.4e-06	0.00038		ENSG00000248971	KRT8P46	-0.921	0.00045	0.0092
ENSG00000117500	TMED5	0.802	1.8e-06	0.00012		ENSG00000100321	SYNGR1	-0.732	0.00018	0.0045
ENSG00000173821	RNF213	0.572	2.1e-05	0.00084		ENSG00000101292	PROKR2	-1.501	6.3e-05	0.0019
ENSG00000179520	SLC17A8	1.706	2.4e-05	0.00095		ENSG00000106236	NPTX2	-0.556	0.00026	0.0061
ENSG00000185499	MUC1	1.15	0.0001	0.0029		ENSG00000107317	PTGDS	-1.534	0.00023	0.0055
ENSG00000198523	PLN	3.136	1.5e-07	1.7e-05		ENSG00000120645	IQSEC3	-0.714	0.003	0.038
ENSG00000100439	ABHD4	0.78	0.00058	0.011		ENSG00000128045	RASL11B	-0.54	0.00054	0.011
ENSG00000108576	SLC6A4	2.885	6.9e-06	0.00036		ENSG00000164649	CDCA7L	-0.92	3.3e-06	0.00019
ENSG00000111348	ARHGDIB	2.284	1.7e-09	4.5e-07		ENSG00000179348	GATA2	-0.544	5.6e-05	0.0018
ENSG00000123384	LRP1	0.542	0.00014	0.0037		ENSG00000215630	GUSBP9	-0.662	0.0022	0.03
ENSG00000237749	RP3-423B22.5	1.781	2e-07	2.1e-05		ENSG00000015592	STMN4	-0.724	0.00086	0.015
ENSG00000118276	B4GALT6	0.655	0.00057	0.011		ENSG00000131979	GCH1	-0.57	0.00025	0.0059
ENSG00000174469	CNTNAP2	1.304	7.5e-11	3.2e-08		ENSG00000135835	KIAA1614	-0.914	2.6e-05	0.001
ENSG00000119900	OGFRL1	0.586	7.1e-05	0.0021		ENSG00000184481	FOXO4	-0.621	0.0011	0.018
ENSG00000199347	RNU5E-1	0.881	0.00023	0.0054		ENSG00000185008	ROBO2	-1.15	8.2e-07	6.4e-05
ENSG00000224094	RPS24P8	0.753	0.00046	0.0094		ENSG00000213741	RPS29	-0.526	0.00027	0.0063
ENSG00000233251	AC007743.1	3.028	3.4e-06	0.0002		ENSG00000241149	RP11-561N12.2	-1.762	3.3e-05	0.0012
ENSG00000173068	BNC2	1.735	2.5e-11	1.2e-08		ENSG00000254547	RP11-738O11.13	-2.755	9.4e-06	0.00046
ENSG00000179954	SSC5D	0.994	0.00038	0.0082		ENSG00000100027	YPEL1	-0.894	3.1e-05	0.0012
ENSG00000150907	FOXO1	1.229	1e-06	7.6e-05		ENSG00000134533	RERG	-1.504	4.5e-05	0.0015
ENSG00000124767	GLO1	0.6	5e-05	0.0016		ENSG00000142065	ZFP14	-0.543	0.00011	0.003
ENSG00000166833	NAV2	0.566	3.4e-05	0.0012		ENSG00000142534	RPS11	-0.552	0.00013	0.0034
ENSG00000180370	PAK2	0.571	7.9e-05	0.0023		ENSG00000149823	VPS51	-0.538	0.00018	0.0045
ENSG00000224020	MIR181A2HG	0.963	0.00082	0.015		ENSG00000162073	PAQR4	-0.525	0.00018	0.0044
ENSG00000258457	RP11-298I3.4	1.603	6.8e-06	0.00036		ENSG00000163050	ADCK3	-0.544	6e-05	0.0019
ENSG00000168497	SDPR	2.763	8.5e-13	7e-10		ENSG00000186603	HPDL	-0.701	0.0013	0.02
ENSG00000111199	TRPV4	1.681	3.6e-05	0.0013		ENSG00000187994	RINL	-0.809	0.00059	0.011
ENSG00000112531	QKI	0.565	1.8e-05	0.00077		ENSG00000200783	RN7SKP180	-0.595	0.0012	0.019
ENSG00000042286	AIFM2	0.754	0.00085	0.015		ENSG00000205704	LINC00634	-0.946	0.00065	0.012
ENSG00000124097	HMGB1P1	0.843	0.00032	0.0071		ENSG00000047597	XK	-0.611	0.00083	0.015
ENSG00000140941	MAP1LC3B	0.73	1.1e-05	0.00052		ENSG00000100151	PICK1	-0.571	0.00061	0.012
ENSG00000178695	KCTD12	0.623	4.8e-05	0.0016		ENSG00000102362	SYTL4	-1.529	2.4e-11	1.1e-08
ENSG00000248429	RP11-597D13.9	1.968	2.2e-05	0.00088		ENSG00000105404	RABAC1	-0.526	0.0024	0.032
ENSG00000124549	BTN2A3P	0.871	0.0012	0.02		ENSG00000108018	SORCS1	-0.536	3.9e-05	0.0014
ENSG00000144668	ITGA9	0.567	3.4e-05	0.0012		ENSG00000112038	OPRM1	-0.556	0.00054	0.011
ENSG00000167601	AXL	1.97	8.9e-15	1.1e-11		ENSG00000112759	SLC29A1	-0.549	0.00014	0.0036
ENSG00000169641	LUZP1	0.601	0.00042	0.0087		ENSG00000117595	IRF6	-0.522	0.00073	0.013
ENSG00000273338	RP11-386I14.4	1.197	0.00012	0.0033		ENSG00000176749	CDK5R1	-0.673	3.2e-05	0.0012
ENSG00000175183	CSRP2	0.57	4.9e-05	0.0016		ENSG00000184160	ADRA2C	-0.958	8.5e-05	0.0025
ENSG00000130513	GDF15	1.177	0.00023	0.0055		ENSG00000185053	SGCZ	-1.75	1.3e-05	0.00059
ENSG00000185697	MYBL1	0.704	5.2e-05	0.0017		ENSG00000188368	PRR19	-0.794	0.0025	0.033
ENSG00000189337	KAZN	0.652	0.00065	0.012		ENSG00000205037	RP11-863P13.4	-1.771	2.2e-05	0.00089
ENSG00000145040	UCN2	2.85	6.8e-06	0.00035		ENSG00000237125	HAND2-AS1	-0.533	7.9e-05	0.0023
ENSG00000146376	ARHGAP18	2.172	3.9e-12	2.7e-09		ENSG00000267280	RP11-332H18.4	-0.591	0.0014	0.021
ENSG00000102048	ASB9	0.782	0.0011	0.018		ENSG00000100234	TIMP3	-0.585	0.00058	0.011
ENSG00000166801	FAM111A	0.955	0.00056	0.011		ENSG00000102043	MTMR8	-2.139	4.4e-05	0.0015
ENSG00000175197	DDIT3	0.796	9.3e-05	0.0027		ENSG00000130287	NCAN	-1.161	5.7e-07	4.8e-05
ENSG00000125864	BFSP1	1.415	0.00013	0.0034		ENSG00000137441	FGFBP2	-2.289	1.5e-05	0.00064
ENSG00000127870	RNF6	0.557	2e-05	0.00083		ENSG00000184524	CEND1	-0.614	0.0013	0.021
ENSG00000170542	SERPINB9	1.446	2.4e-05	0.00096		ENSG00000187479	C11orf96	-0.527	0.00028	0.0065
ENSG00000137501	SYTL2	1.807	5.9e-12	3.3e-09		ENSG00000249896	RP11-586D19.1	-0.657	0.0032	0.039
ENSG00000154856	APCDD1	0.908	0.00051	0.01		ENSG00000269834	CTD-3018O17.3	-0.71	0.0011	0.018
ENSG00000174032	SLC25A30	0.632	0.00086	0.015		ENSG00000273032	DGCR9	-1.098	0.00026	0.0061
ENSG00000270022	RNU12	0.778	0.0011	0.018		ENSG00000025423	HSD17B6	-0.786	0.0012	0.019
ENSG00000108846	ABCC3	1.37	2.4e-07	2.4e-05		ENSG00000115902	SLC1A4	-0.577	0.00078	0.014
ENSG00000145247	OCIAD2	1.136	2.1e-09	5.2e-07		ENSG00000137486	ARRB1	-0.537	9.5e-05	0.0027
ENSG00000154240	CEP112	0.628	0.00097	0.017		ENSG00000143845	ETNK2	-0.568	0.0014	0.021
ENSG00000138180	CEP55	0.703	5.2e-05	0.0017		ENSG00000149599	DUSP15	-0.754	0.00074	0.014
ENSG00000052126	PLEKHA5	0.623	0.0012	0.02		ENSG00000151418	ATP6V1G3	-1.213	0.00012	0.0032
ENSG00000153208	MERTK	0.711	0.0021	0.029		ENSG00000175093	SPSB4	-0.647	0.00098	0.017
ENSG00000108010	GLRX3	0.563	0.00011	0.003		ENSG00000261761	RP11-103J17.2	-1.684	8.9e-05	0.0026
ENSG00000174307	PHLDA3	0.776	0.00057	0.011		ENSG00000267260	CTD-2162K18.4	-0.629	0.0013	0.02
ENSG00000111305	GSG1	2.613	1.6e-05	0.0007		ENSG00000069011	PITX1	-3.625	6e-06	0.00032
ENSG00000197914	HIST1H4K	0.565	0.0025	0.033		ENSG00000125741	OPA3	-0.534	0.00074	0.014
ENSG00000121690	DEPDC7	0.874	2.4e-05	0.00095		ENSG00000138083	SIX3	-0.586	0.0022	0.03
ENSG00000235385	GS1-600G8.5	1.682	2e-05	0.00082		ENSG00000145808	ADAMTS19	-3.028	1.1e-05	0.0005
ENSG00000253661	ZFHX4-AS1	0.842	0.00096	0.017		ENSG00000171105	INSR	-0.611	0.00012	0.0032
ENSG00000122497	NBPF14	0.648	0.0021	0.029		ENSG00000174586	ZNF497	-0.702	0.0011	0.018
ENSG00000138778	CENPE	0.55	7.8e-05	0.0023		ENSG00000176595	KBTBD11	-0.961	3.6e-07	3.3e-05
ENSG00000067167	TRAM1	0.557	0.00015	0.0038		ENSG00000179284	DAND5	-1.213	1.7e-06	0.00011
ENSG00000187240	DYNC2H1	0.576	0.00031	0.007		ENSG00000197123	ZNF679	-1.876	2.8e-05	0.0011
ENSG00000197826	C4orf22	1.391	0.0001	0.0028		ENSG00000214338	SOGA3	-0.665	0.0023	0.031
ENSG00000105974	CAV1	3.753	1.8e-05	0.00078		ENSG00000233927	RPS28	-0.508	0.00045	0.0091
ENSG00000136114	THSD1	0.82	0.00047	0.0094		ENSG00000060656	PTPRU	-0.684	0.00012	0.0033
ENSG00000006453	BAIAP2L1	0.922	0.00095	0.016		ENSG00000089505	CMTM1	-0.756	0.0019	0.027
ENSG00000174600	CMKLR1	0.974	0.00031	0.0069		ENSG00000131242	RAB11FIP4	-0.595	0.00013	0.0034
ENSG00000125347	IRF1	0.699	0.0014	0.022		ENSG00000132026	RTBDN	-1.163	0.00013	0.0034
ENSG00000171227	TMEM37	3.034	2.1e-07	2.2e-05		ENSG00000149527	PLCH2	-0.783	0.0021	0.029
ENSG00000198756	COLGALT2	1.001	9.5e-06	0.00046		ENSG00000196782	MAML3	-0.777	5.7e-06	0.00031
ENSG00000075651	PLD1	1.943	8.3e-10	2.6e-07		ENSG00000200087	SNORA73B	-0.635	0.00049	0.0099
ENSG00000110693	SOX6	1.019	0.00042	0.0087		ENSG00000236144	AD000090.2	-0.641	0.00085	0.015
ENSG00000151116	UEVLD	0.577	0.00051	0.01		ENSG00000078900	TP73	-0.584	0.0014	0.022
ENSG00000155363	MOV10	0.57	0.00052	0.01		ENSG00000080644	CHRNA3	-0.824	4.9e-05	0.0016
ENSG00000127947	PTPN12	0.544	0.00012	0.0033		ENSG00000102924	CBLN1	-0.798	0.0018	0.026
ENSG00000140563	MCTP2	0.737	0.0014	0.022		ENSG00000132481	TRIM47	-0.59	0.0028	0.036
ENSG00000183696	UPP1	1.381	1.9e-06	0.00012		ENSG00000135119	RNFT2	-0.523	0.00013	0.0034
ENSG00000128683	GAD1	2.041	6.2e-05	0.0019		ENSG00000161618	ALDH16A1	-0.681	0.00015	0.0039
ENSG00000198001	IRAK4	0.611	0.0016	0.024		ENSG00000166341	DCHS1	-0.5	4.5e-05	0.0015
ENSG00000203805	PPAPDC1A	1.3	0.00022	0.0053		ENSG00000204463	BAG6	-0.51	4e-05	0.0014
ENSG00000141198	TOM1L1	0.534	5.5e-05	0.0018		ENSG00000224113	RP5-837J1.2	-0.541	0.00035	0.0076
ENSG00000164236	ANKRD33B	1.387	0.00011	0.0029		ENSG00000063177	RPL18	-0.504	0.00027	0.0063
ENSG00000184661	CDCA2	0.563	0.0004	0.0085		ENSG00000075461	CACNG4	-0.526	0.00023	0.0055
ENSG00000213694	S1PR3	1.623	4.9e-07	4.3e-05		ENSG00000110195	FOLR1	-2.153	2.7e-05	0.001
ENSG00000077522	ACTN2	1.159	1.9e-05	0.00079		ENSG00000148798	INA	-0.526	0.00088	0.016
ENSG00000138821	SLC39A8	1.057	2.4e-07	2.4e-05		ENSG00000178252	WDR6	-0.501	0.00013	0.0035
ENSG00000142227	EMP3	1.816	3.7e-08	5.9e-06		ENSG00000197409	HIST1H3D	-0.483	0.001	0.017
ENSG00000155130	MARCKS	0.707	6.6e-06	0.00035		ENSG00000213563	C8orf82	-0.533	0.00056	0.011
ENSG00000164509	IL31RA	1.375	5.6e-05	0.0018		ENSG00000242419	PCDHGC4	-1.218	6.4e-05	0.002
ENSG00000104689	TNFRSF10A	1.244	0.0008	0.014		ENSG00000244306	CTD-2314B22.3	-0.664	9e-05	0.0026
ENSG00000105711	SCN1B	0.993	0.00017	0.0042		ENSG00000005108	THSD7A	-0.506	3.8e-05	0.0013
ENSG00000132199	ENOSF1	0.569	0.0015	0.022		ENSG00000013563	DNASE1L1	-0.553	0.0023	0.031
ENSG00000134569	LRP4	0.986	7.2e-06	0.00037		ENSG00000128000	ZNF780B	-0.541	0.00021	0.005
ENSG00000136237	RAPGEF5	0.747	1.2e-05	0.00056		ENSG00000145592	RPL37	-0.513	0.00027	0.0062
ENSG00000147251	DOCK11	1.309	1.9e-10	7.1e-08		ENSG00000160460	SPTBN4	-0.958	0.00014	0.0037
ENSG00000149451	ADAM33	0.739	0.0014	0.022		ENSG00000231205	ZNF826P	-1.635	1.4e-06	0.0001
ENSG00000166598	HSP90B1	0.613	4.1e-05	0.0014		ENSG00000100350	FOXRED2	-0.516	7.9e-05	0.0023
ENSG00000169282	KCNAB1	0.841	0.003	0.038		ENSG00000145020	AMT	-0.547	0.0011	0.018
ENSG00000185418	TARSL2	0.808	4.6e-06	0.00026		ENSG00000178665	ZNF713	-0.562	0.0013	0.021
ENSG00000087074	PPP1R15A	0.553	0.0014	0.022		ENSG00000183150	GPR19	-0.557	0.0018	0.026
ENSG00000090020	SLC9A1	0.729	0.0027	0.035		ENSG00000196155	PLEKHG4	-0.51	9e-05	0.0026
ENSG00000102452	NALCN	1.344	4.4e-06	0.00025		ENSG00000026559	KCNG1	-0.516	0.00034	0.0075
ENSG00000103044	HAS3	0.954	0.00081	0.015		ENSG00000165521	EML5	-0.649	5.4e-05	0.0017
ENSG00000114529	C3orf52	0.97	0.0015	0.022		ENSG00000228775	WEE2-AS1	-0.681	0.0015	0.022
ENSG00000128849	CGNL1	1.38	4.8e-08	7.1e-06		ENSG00000257913	RP11-386G11.5	-0.579	0.0027	0.035
ENSG00000134532	SOX5	0.785	0.0015	0.023		ENSG00000259017	RP11-561B11.6	-0.869	0.00048	0.0096
ENSG00000134684	YARS	0.52	3.5e-05	0.0013		ENSG00000080224	EPHA6	-1.074	0.00082	0.015
ENSG00000136158	SPRY2	0.527	0.00015	0.0038		ENSG00000101180	HRH3	-0.886	0.0002	0.0049
ENSG00000137857	DUOX1	1.471	8e-05	0.0023		ENSG00000104044	OCA2	-1.703	0.00011	0.0029
ENSG00000144724	PTPRG	1.061	4.3e-08	6.6e-06		ENSG00000109956	B3GAT1	-0.576	0.0026	0.034
ENSG00000151474	FRMD4A	1.543	1.2e-05	0.00056		ENSG00000147485	PXDNL	-1.958	1.1e-06	8.1e-05
ENSG00000153993	SEMA3D	2.541	8.9e-13	7e-10		ENSG00000160469	BRSK1	-0.518	0.00036	0.0078
ENSG00000163453	IGFBP7	0.748	0.002	0.028		ENSG00000182919	C11orf54	-0.56	0.0018	0.026
ENSG00000163637	PRICKLE2	1.429	5.5e-06	0.0003		ENSG00000196275	GTF2IRD2	-0.661	0.002	0.028
ENSG00000181019	NQO1	1.363	2.1e-09	5.1e-07		ENSG00000273230	RP11-1246C19.1	-0.747	0.00045	0.0091
ENSG00000185338	SOCS1	1.946	2.8e-05	0.0011		ENSG00000105290	APLP1	-0.506	0.00017	0.0043
ENSG00000185955	C7orf61	2.251	4.4e-05	0.0015		ENSG00000107105	ELAVL2	-0.669	5.3e-05	0.0017
ENSG00000255248	RP11-166D19.1	0.625	0.0031	0.038		ENSG00000157087	ATP2B2	-0.73	0.0011	0.018
ENSG00000087077	TRIP6	0.963	1.9e-05	0.00079		ENSG00000164620	RELL2	-0.56	0.0019	0.026
ENSG00000109323	MANBA	0.579	0.0017	0.024		ENSG00000164742	ADCY1	-0.505	0.00013	0.0035
ENSG00000116044	NFE2L2	0.555	0.00042	0.0087		ENSG00000175471	MCTP1	-0.772	0.0012	0.02
ENSG00000135919	SERPINE2	1.519	1.9e-11	9.5e-09		ENSG00000213160	KLHL23	-0.512	0.00021	0.005
ENSG00000164125	FAM198B	2.315	6.9e-15	9.4e-12		ENSG00000104112	SCG3	-0.512	0.00029	0.0066
ENSG00000164308	ERAP2	2.134	7.5e-09	1.5e-06		ENSG00000183873	SCN5A	-0.538	0.0015	0.022
ENSG00000174792	C4orf26	3.342	4.4e-05	0.0015		ENSG00000185559	DLK1	-1.928	0.00055	0.011
ENSG00000174899	C3orf55	1.191	0.00049	0.0098		ENSG00000213420	GPC2	-0.532	0.00056	0.011
ENSG00000198900	TOP1	0.533	5.8e-05	0.0018		ENSG00000231500	RPS18	-0.493	0.00053	0.011
ENSG00000224818	RP11-134G8.8	1.233	3e-05	0.0011		ENSG00000239002	SCARNA10	-0.47	0.0027	0.035
ENSG00000226919	RP11-80B9.1	2.221	4.4e-05	0.0015		ENSG00000158089	GALNT14	-0.494	0.00016	0.0041
ENSG00000125384	PTGER2	1.339	8.7e-05	0.0025		ENSG00000166206	GABRB3	-0.518	0.0003	0.0067
ENSG00000128908	INO80	0.506	8.8e-05	0.0025		ENSG00000183092	BEGAIN	-0.534	0.003	0.038
ENSG00000132170	PPARG	1.798	1.5e-08	2.6e-06		ENSG00000268696	ZNF723	-1.923	7.3e-05	0.0022
ENSG00000135046	ANXA1	1.99	1.2e-11	6.3e-09		ENSG00000153048	CARHSP1	-0.485	0.00022	0.0054
ENSG00000143669	LYST	1.004	9.5e-07	7.2e-05		ENSG00000187609	EXD3	-0.635	0.0025	0.033
ENSG00000145779	TNFAIP8	1.669	8.5e-11	3.5e-08		ENSG00000219438	FAM19A5	-1.074	8.3e-05	0.0024
ENSG00000164124	TMEM144	2.606	2.4e-05	0.00094		ENSG00000223764	RP11-54O7.3	-1.045	3.7e-05	0.0013
ENSG00000169715	MT1E	2.124	1.3e-07	1.6e-05		ENSG00000248115	RP11-752D24.2	-1.141	0.00028	0.0063
ENSG00000099250	NRP1	1.909	7.9e-13	6.6e-10		ENSG00000065609	SNAP91	-0.516	0.001	0.017
ENSG00000107551	RASSF4	0.965	0.00014	0.0037		ENSG00000087495	PHACTR3	-0.638	0.004	0.046
ENSG00000112972	HMGCS1	0.5	0.00041	0.0086		ENSG00000108947	EFNB3	-0.526	0.0022	0.03
ENSG00000138756	BMP2K	0.526	0.00011	0.0031		ENSG00000167378	IRGQ	-0.468	0.00067	0.013
ENSG00000151458	ANKRD50	0.706	1.3e-05	0.00059		ENSG00000204946	ZNF783	-0.509	0.00063	0.012
ENSG00000185561	TLCD2	1.153	0.0009	0.016		ENSG00000234494	AC003665.1	-0.602	0.0029	0.037
ENSG00000188906	LRRK2	0.824	0.00096	0.016		ENSG00000251573	CTD-2089N3.2	-0.963	0.0012	0.02
ENSG00000067064	IDI1	0.512	0.00056	0.011		ENSG00000088899	LZTS3	-0.763	7.9e-05	0.0023
ENSG00000087494	PTHLH	1.808	4.9e-05	0.0016		ENSG00000231074	HCG18	-0.514	0.00024	0.0056
ENSG00000091129	NRCAM	0.52	0.00042	0.0087		ENSG00000066735	KIF26A	-0.703	2.6e-05	0.001
ENSG00000116774	OLFML3	1.874	6.8e-13	5.9e-10		ENSG00000105662	CRTC1	-0.567	0.004	0.047
ENSG00000118507	AKAP7	1.076	0.00041	0.0086		ENSG00000130522	JUND	-0.484	0.00038	0.0082
ENSG00000120896	SORBS3	0.757	0.00015	0.0039		ENSG00000171132	PRKCE	-0.514	0.00041	0.0086
ENSG00000129474	AJUBA	1.432	2.8e-06	0.00017		ENSG00000254087	LYN	-0.501	0.0001	0.0029
ENSG00000137831	UACA	1.041	4.6e-07	4e-05		ENSG00000269793	AC006115.3	-2.188	3.1e-09	7e-07
ENSG00000147509	RGS20	0.76	0.0011	0.018		ENSG00000006047	YBX2	-1.644	0.00047	0.0094
ENSG00000166949	SMAD3	1.062	2e-07	2.1e-05		ENSG00000160271	RALGDS	-0.617	4.7e-05	0.0016
ENSG00000242715	CCDC169	0.697	0.0028	0.036		ENSG00000232021	LEF1-AS1	-1.817	0.00015	0.0038
ENSG00000050344	NFE2L3	0.66	0.0024	0.032		ENSG00000249599	RP11-168E14.1	-1.278	0.00027	0.0063
ENSG00000090530	LEPREL1	1.394	9.4e-07	7.2e-05		ENSG00000159733	ZFYVE28	-0.665	0.0018	0.026
ENSG00000138646	HERC5	0.782	0.0012	0.02		ENSG00000234773	CTD-2666L21.1	-1.436	0.00027	0.0063
ENSG00000148175	STOM	1.138	6.3e-08	8.7e-06		ENSG00000169758	C15orf27	-1.046	0.00079	0.014
ENSG00000151468	CCDC3	1.017	0.00036	0.0078		ENSG00000204789	ZNF204P	-0.745	0.0017	0.025
ENSG00000162368	CMPK1	0.536	0.00034	0.0075		ENSG00000272769	RP11-725P16.2	-1.129	0.00046	0.0094
ENSG00000197238	HIST1H4J	0.833	5.8e-05	0.0018		ENSG00000141576	RNF157	-0.509	0.00082	0.015
ENSG00000198399	ITSN2	0.533	0.00061	0.012		ENSG00000123933	MXD4	-0.483	0.00034	0.0075
ENSG00000101955	SRPX	1.58	2.8e-07	2.7e-05		ENSG00000016082	ISL1	-0.498	0.00075	0.014
ENSG00000113140	SPARC	1.523	4.8e-08	7e-06		ENSG00000107872	FBXL15	-0.528	0.0041	0.047
ENSG00000142634	EFHD2	0.651	0.002	0.028		ENSG00000108840	HDAC5	-0.477	0.00064	0.012
ENSG00000148634	HERC4	0.569	0.00019	0.0047		ENSG00000213889	PPM1N	-1.019	0.00045	0.0092
ENSG00000151553	FAM160B1	0.528	0.00034	0.0075		ENSG00000265936	RP11-563H6.1	-0.916	0.0011	0.018
ENSG00000155640	C10orf12	0.541	0.00086	0.015		ENSG00000050767	COL23A1	-1.146	0.00045	0.0092
ENSG00000161513	FDXR	0.549	0.0035	0.042		ENSG00000076826	CAMSAP3	-1.091	7.6e-05	0.0022
ENSG00000184371	CSF1	0.575	0.002	0.028		ENSG00000107262	BAG1	-0.479	0.00018	0.0044
ENSG00000211448	DIO2	2.155	8.5e-08	1.1e-05		ENSG00000153944	MSI2	-0.561	0.00028	0.0065
ENSG00000259712	CTD-2184D3.5	5.797	0.0001	0.0029		ENSG00000167815	PRDX2	-0.478	0.00035	0.0077
ENSG00000003393	ALS2	0.519	0.00032	0.0071		ENSG00000173898	SPTBN2	-0.48	0.00014	0.0036
ENSG00000030110	BAK1	0.552	0.0024	0.032		ENSG00000184348	HIST1H2AK	-0.477	0.0018	0.026
ENSG00000040275	SPDL1	1.113	1.7e-07	1.9e-05		ENSG00000235314	LINC00957	-0.711	0.0039	0.046
ENSG00000049860	HEXB	0.778	3.4e-06	0.0002		ENSG00000253320	KB-1507C5.2	-0.596	0.003	0.038
ENSG00000091409	ITGA6	2.936	3.5e-14	3.8e-11		ENSG00000258748	CTD-2223O18.1	-1.089	0.0019	0.027
ENSG00000109452	INPP4B	1.313	9.5e-06	0.00046		ENSG00000262772	RP11-353N14.2	-1.215	0.0011	0.018
ENSG00000111885	MAN1A1	1.743	1.7e-11	8.7e-09		ENSG00000263874	LINC00672	-1.106	0.0004	0.0084
ENSG00000113369	ARRDC3	0.884	3.6e-05	0.0013		ENSG00000163794	UCN	-0.832	0.003	0.038
ENSG00000135686	KLHL36	1.047	2.2e-06	0.00014		ENSG00000228014	RP11-321E8.5	-0.919	0.0027	0.035
ENSG00000141429	GALNT1	0.549	0.00022	0.0053		ENSG00000124140	SLC12A5	-0.792	0.0014	0.022
ENSG00000169245	CXCL10	2.693	6.8e-05	0.0021		ENSG00000162543	UBXN10	-2.081	0.00012	0.0033
ENSG00000185947	ZNF267	0.535	0.0007	0.013		ENSG00000168781	PPIP5K1	-0.551	0.0037	0.044
ENSG00000196639	HRH1	1.217	3.9e-05	0.0014		ENSG00000105255	FSD1	-0.495	0.00031	0.0069
ENSG00000114270	COL7A1	0.877	1.2e-05	0.00056		ENSG00000106133	NSUN5P2	-0.528	0.0029	0.037
ENSG00000132967	HMGB1P5	0.575	0.0019	0.026		ENSG00000176244	ACBD7	-1.042	0.0011	0.018
ENSG00000162599	NFIA	0.502	0.00013	0.0035		ENSG00000197134	ZNF257	-1.3	2.5e-05	0.00099
ENSG00000164920	OSR2	1.215	0.00042	0.0088		ENSG00000198300	PEG3	-1.256	0.00041	0.0086
ENSG00000166851	PLK1	0.524	0.00092	0.016		ENSG00000198720	ANKRD13B	-0.573	0.00026	0.006
ENSG00000198818	SFT2D1	0.544	0.002	0.028		ENSG00000228794	LINC01128	-0.566	0.0028	0.036
ENSG00000204592	HLA-E	1.588	7.7e-07	6.1e-05		ENSG00000261533	RP11-15N24.4	-0.856	0.0033	0.041
ENSG00000079102	RUNX1T1	0.761	8.1e-05	0.0024		ENSG00000100359	SGSM3	-0.488	0.00045	0.0092
ENSG00000106392	C1GALT1	0.491	0.00057	0.011		ENSG00000164175	SLC45A2	-1.502	0.00094	0.016
ENSG00000131459	GFPT2	1.1	9e-05	0.0026		ENSG00000270704	SNORD64	-0.658	0.003	0.038
ENSG00000146476	C6orf211	0.53	0.00073	0.013		ENSG00000067840	PDZD4	-0.525	0.00052	0.01
ENSG00000151491	EPS8	1.37	1.5e-05	0.00067		ENSG00000108309	RUNDC3A	-0.767	2.7e-05	0.001
ENSG00000154721	JAM2	0.568	0.0015	0.023		ENSG00000261126	RBFADN	-0.861	0.0029	0.037
ENSG00000155897	ADCY8	2.525	7.4e-05	0.0022		ENSG00000083838	ZNF446	-0.512	0.0022	0.03
ENSG00000162783	IER5	0.518	0.00035	0.0076		ENSG00000157985	AGAP1	-0.481	0.00025	0.006
ENSG00000164621	SMAD5-AS1	1.803	0.0001	0.0029		ENSG00000161091	MFSD12	-0.456	0.0024	0.032
ENSG00000188916	FAM196A	2.097	0.00015	0.004		ENSG00000162650	ATXN7L2	-0.537	0.0038	0.045
ENSG00000198363	ASPH	1.057	4.3e-08	6.6e-06		ENSG00000167889	MGAT5B	-0.695	0.00075	0.014
ENSG00000227082	AL592494.5	2.82	5.4e-05	0.0018		ENSG00000198570	RD3	-0.828	1.6e-05	0.0007
ENSG00000230630	DNM3OS	0.527	0.003	0.038		ENSG00000090920	FCGBP	-1.769	0.00038	0.0082
ENSG00000249669	MIR143HG	0.622	0.0019	0.026		ENSG00000095637	SORBS1	-0.532	0.0036	0.043
ENSG00000089006	SNX5	0.487	0.00014	0.0037		ENSG00000106415	GLCCI1	-0.498	0.001	0.018
ENSG00000116574	RHOU	0.708	1.5e-05	0.00066		ENSG00000198276	UCKL1	-0.483	0.0005	0.01
ENSG00000118292	C1orf54	1.161	0.0005	0.01		ENSG00000228873	AC012307.2	-1.447	0.00039	0.0082
ENSG00000126778	SIX1	1.046	0.00013	0.0034		ENSG00000084628	NKAIN1	-0.508	0.0019	0.026
ENSG00000156026	MCU	0.544	0.002	0.028		ENSG00000141542	RAB40B	-0.639	0.00049	0.0098
ENSG00000165966	PDZRN4	2.353	8.3e-07	6.4e-05		ENSG00000174672	BRSK2	-0.864	6.2e-05	0.0019
ENSG00000180574	EIF2S3L	0.92	0.00082	0.015		ENSG00000196123	KIAA0895L	-0.492	0.00084	0.015
ENSG00000196975	ANXA4	0.546	0.002	0.027		ENSG00000008300	CELSR3	-0.476	0.00029	0.0066
ENSG00000243444	PALM2	1.203	0.0014	0.021		ENSG00000158856	DMTN	-0.651	0.0028	0.036
ENSG00000089280	FUS	0.483	0.0014	0.022		ENSG00000268858	C20ORF135	-1.272	0.00031	0.0069
ENSG00000116663	FBXO6	1.266	0.00022	0.0052		ENSG00000130193	THEM6	-0.469	0.0017	0.024
ENSG00000124222	STX16	0.534	0.0032	0.04		ENSG00000164199	GPR98	-0.941	0.00024	0.0056
ENSG00000134285	FKBP11	0.553	0.0036	0.043		ENSG00000198870	C9orf96	-0.817	0.0014	0.022
ENSG00000161638	ITGA5	1.744	1.5e-08	2.6e-06		ENSG00000256185	RP11-612B6.2	-1.316	1.7e-05	0.00074
ENSG00000164877	MICALL2	0.607	0.0027	0.035		ENSG00000133958	UNC79	-0.517	0.0015	0.022
ENSG00000112893	MAN2A1	1.52	1.6e-09	4.1e-07		ENSG00000189056	RELN	-0.531	0.00059	0.011
ENSG00000119326	CTNNAL1	0.506	0.00044	0.0091		ENSG00000053254	FOXN3	-0.476	0.00044	0.009
ENSG00000134333	LDHA	0.499	0.0004	0.0085		ENSG00000105696	TMEM59L	-0.876	6.3e-05	0.002
ENSG00000152078	TMEM56	0.905	7.2e-05	0.0021		ENSG00000135439	AGAP2	-0.503	0.002	0.028
ENSG00000159713	TPPP3	0.769	0.0016	0.024		ENSG00000229422	RP11-262H14.5	-0.758	0.0019	0.027
ENSG00000162402	USP24	0.475	0.00018	0.0045		ENSG00000256436	TAS2R31	-0.979	0.00091	0.016
ENSG00000173442	EHBP1L1	0.75	1.6e-05	0.00067		ENSG00000111846	GCNT2	-0.699	0.0023	0.031
ENSG00000248626	GAPDHP40	0.933	0.0022	0.03		ENSG00000126500	FLRT1	-1.693	0.001	0.017
ENSG00000064309	CDON	0.772	2.6e-05	0.001		ENSG00000253440	IGHV3-33-2	-1.534	0.0023	0.031
ENSG00000072682	P4HA2	0.929	2.1e-05	0.00084		ENSG00000132718	SYT11	-0.454	0.0002	0.0048
ENSG00000115828	QPCT	0.79	0.0016	0.024		ENSG00000171729	TMEM51	-0.572	0.0044	0.049
ENSG00000119953	SMNDC1	0.507	0.00059	0.011		ENSG00000177707	PVRL3	-1.047	0.0041	0.047
ENSG00000127603	MACF1	0.501	0.00068	0.013		ENSG00000099326	MZF1	-0.672	0.00073	0.013
ENSG00000188015	S100A3	2.298	1.9e-06	0.00012		ENSG00000161914	ZNF653	-0.65	0.0039	0.046
ENSG00000204253	HNRNPCP2	0.703	0.0029	0.037		ENSG00000260729	RP11-106M3.2	-1.534	0.00095	0.016
ENSG00000219507	FTH1P8	1.268	0.00021	0.005		ENSG00000272711	RP11-259N19.1	-0.544	0.0043	0.049
ENSG00000227544	AC018647.3	1.392	0.00011	0.0031		ENSG00000006756	ARSD	-0.467	0.0034	0.041
ENSG00000234231	AC093616.4	1.112	0.00075	0.014		ENSG00000074855	ANO8	-0.481	0.0017	0.025
ENSG00000258655	ARHGAP5-AS1	1.491	8.7e-07	6.7e-05		ENSG00000121413	ZSCAN18	-0.491	0.0021	0.029
ENSG00000071205	ARHGAP10	0.708	0.00041	0.0085		ENSG00000148082	SHC3	-0.491	0.0021	0.029
ENSG00000134369	NAV1	0.502	0.0017	0.024		ENSG00000168264	IRF2BP2	-0.473	0.00088	0.015
ENSG00000019991	HGF	1.365	9.9e-10	2.9e-07		ENSG00000178568	ERBB4	-0.836	0.00015	0.0038
ENSG00000100344	PNPLA3	0.657	0.0019	0.027		ENSG00000016402	IL20RA	-0.878	8e-05	0.0023
ENSG00000145349	CAMK2D	0.767	1.5e-05	0.00066		ENSG00000164638	SLC29A4	-0.751	1.1e-05	0.00051
ENSG00000153317	ASAP1	0.487	0.00014	0.0037		ENSG00000167526	RPL13	-0.45	0.0024	0.032
ENSG00000174130	TLR6	2.31	6.3e-08	8.7e-06		ENSG00000175873	AC004840.9	-0.603	0.0043	0.049
ENSG00000184384	MAML2	1.459	1e-06	7.5e-05		ENSG00000131055	COX4I2	-1.15	0.0024	0.032
ENSG00000201558	RNVU1-6	0.705	0.0028	0.036		ENSG00000184194	GPR173	-0.645	0.0018	0.025
ENSG00000101096	NFATC2	1.57	0.0034	0.042		ENSG00000110711	AIP	-0.447	0.003	0.037
ENSG00000106052	TAX1BP1	0.54	0.00033	0.0074		ENSG00000170604	IRF2BP1	-0.449	0.00083	0.015
ENSG00000107968	MAP3K8	0.93	0.0019	0.027		ENSG00000121653	MAPK8IP1	-0.453	0.00039	0.0083
ENSG00000124508	BTN2A2	0.533	0.0022	0.03		ENSG00000168280	KIF5C	-0.628	0.00022	0.0052
ENSG00000139645	ANKRD52	0.514	0.0022	0.03		ENSG00000245870	LINC00682	-1.126	1.3e-05	0.00058
ENSG00000146411	SLC2A12	1.72	3.2e-07	3e-05		ENSG00000104327	CALB1	-0.905	0.00068	0.013
ENSG00000166033	HTRA1	1.562	6.7e-07	5.4e-05		ENSG00000127586	CHTF18	-0.485	0.0016	0.023
ENSG00000170961	HAS2	2.984	5.3e-12	3.2e-09		ENSG00000133134	BEX2	-0.672	5e-05	0.0017
ENSG00000172780	RAB43	1.154	0.00039	0.0083		ENSG00000162913	C1orf145	-1.153	0.0013	0.021
ENSG00000254535	PABPC4L	1.663	2.9e-09	6.6e-07		ENSG00000183114	FAM43B	-1.555	0.00052	0.01
ENSG00000258580	RP11-320M16.2	2.049	0.00037	0.0079		ENSG00000272219	CTB-181H17.1	-1.996	0.00016	0.0041
ENSG00000168615	ADAM9	1.257	5e-08	7.2e-06		ENSG00000145428	RNF175	-0.693	0.0041	0.047
ENSG00000262001	DLGAP1-AS2	1.161	0.00043	0.0089		ENSG00000173040	EVC2	-1.492	0.00072	0.013
ENSG00000043143	JADE2	0.59	0.00072	0.013		ENSG00000132639	SNAP25	-0.592	0.00017	0.0043
ENSG00000066027	PPP2R5A	0.557	0.0032	0.039		ENSG00000161682	FAM171A2	-0.471	0.0025	0.033
ENSG00000120162	MOB3B	1.249	2.2e-05	0.00087		ENSG00000180573	HIST1H2AC	-0.439	0.0017	0.025
ENSG00000139354	GAS2L3	0.501	0.00051	0.01		ENSG00000137700	SLC37A4	-0.483	0.0037	0.044
ENSG00000173406	DAB1	2.676	1.3e-09	3.7e-07		ENSG00000118689	FOXO3	-0.623	9.7e-05	0.0027
ENSG00000233559	AC016831.7	2.043	0.0002	0.0049		ENSG00000167925	GHDC	-0.469	0.0042	0.048
ENSG00000104332	SFRP1	1.585	4.2e-10	1.4e-07		ENSG00000171159	C9orf16	-0.457	0.0025	0.033
ENSG00000107821	KAZALD1	0.598	0.0037	0.044		ENSG00000185065	AC000068.5	-0.83	0.0036	0.043
ENSG00000137941	TTLL7	0.746	1.3e-05	0.00059		ENSG00000214562	NUTM2D	-0.814	0.0039	0.045
ENSG00000148848	ADAM12	1.316	8e-08	1.1e-05		ENSG00000121297	TSHZ3	-0.675	0.00037	0.0079
ENSG00000165424	ZCCHC24	1.079	3.2e-06	0.00019		ENSG00000203813	HIST1H3H	-0.423	0.0037	0.044
ENSG00000100504	PYGL	2.03	7.4e-12	4e-09		ENSG00000104960	PTOV1	-0.44	0.00048	0.0096
ENSG00000138182	KIF20B	0.486	0.00048	0.0096		ENSG00000133169	BEX1	-0.427	0.0015	0.022
ENSG00000162616	DNAJB4	0.888	2.5e-05	0.00098		ENSG00000174456	C12orf76	-0.499	0.0038	0.045
ENSG00000184613	NELL2	1.449	1.6e-08	2.9e-06		ENSG00000229689	AC009237.8	-1.044	0.0019	0.027
ENSG00000196660	SLC30A10	1.663	0.0001	0.0029		ENSG00000101746	NOL4	-0.481	0.0032	0.039
ENSG00000082781	ITGB5	1.603	1.2e-07	1.4e-05		ENSG00000204389	HSPA1A	-0.643	0.0023	0.031
ENSG00000100852	ARHGAP5	0.787	4.2e-06	0.00024		ENSG00000215915	ATAD3C	-1.712	0.00031	0.007
ENSG00000116954	RRAGC	0.509	0.0017	0.025		ENSG00000261798	RP1-118J21.25	-2.779	0.00033	0.0072
ENSG00000138587	MNS1	0.549	0.0039	0.045		ENSG00000142765	SYTL1	-0.78	0.003	0.038
ENSG00000148773	MKI67	0.466	0.00038	0.0082		ENSG00000105204	DYRK1B	-0.463	0.0024	0.032
ENSG00000197747	S100A10	2.342	5.8e-12	3.3e-09		ENSG00000163590	PPM1L	-0.476	0.0016	0.023
ENSG00000241978	AKAP2	1.091	0.00085	0.015		ENSG00000115268	RPS15	-0.43	0.0016	0.024
ENSG00000114790	ARHGEF26	1.141	8.5e-05	0.0025		ENSG00000124160	NCOA5	-0.448	0.00065	0.012
ENSG00000123983	ACSL3	0.478	0.00039	0.0084		ENSG00000188385	JAKMIP3	-1.372	0.00028	0.0065
ENSG00000134824	FADS2	0.518	0.00047	0.0094		ENSG00000242259	C22orf39	-0.458	0.0034	0.041
ENSG00000170989	S1PR1	1.269	0.00013	0.0034		ENSG00000116981	NT5C1A	-0.97	0.00017	0.0042
ENSG00000175352	NRIP3	0.9	0.00034	0.0074		ENSG00000237015	CTA-984G1.5	-2.451	0.00014	0.0037
ENSG00000245812	RP11-175K6.1	1.757	0.00044	0.009		ENSG00000158815	FGF17	-1.632	0.00022	0.0054
ENSG00000270069	RP6-99M1.2	2	3e-05	0.0011		ENSG00000271401	RP11-171I2.3	-1.844	0.00034	0.0074
ENSG00000024422	EHD2	1.219	9.7e-06	0.00047		ENSG00000114541	FRMD4B	-0.826	0.00041	0.0086
ENSG00000089327	FXYD5	2.927	0.00019	0.0047		ENSG00000116675	DNAJC6	-0.449	0.001	0.017
ENSG00000136869	TLR4	1.807	2.4e-06	0.00015		ENSG00000130962	PRRG1	-1.006	0.0013	0.021
ENSG00000157227	MMP14	1.188	5.3e-07	4.5e-05		ENSG00000130477	UNC13A	-0.592	0.00089	0.016
ENSG00000163513	TGFBR2	1.244	1.4e-07	1.7e-05		ENSG00000161149	TUBA3FP	-0.687	0.0028	0.036
ENSG00000167508	MVD	0.49	0.0016	0.023		ENSG00000163235	TGFA	-1.476	0.0039	0.045
ENSG00000178075	GRAMD1C	0.919	0.0016	0.024		ENSG00000133315	MACROD1	-0.658	0.00046	0.0093
ENSG00000169760	NLGN1	1.038	0.00033	0.0072		ENSG00000262877	RP11-1055B8.4	-1.097	0.0018	0.026
ENSG00000204758	CTC-308K20.1	1.503	0.00017	0.0043		ENSG00000141622	RNF165	-0.458	0.00086	0.015
ENSG00000229644	NAMPTL	1.18	0.00091	0.016		ENSG00000149476	DAK	-0.445	0.00088	0.015
ENSG00000068878	PSME4	0.451	0.00071	0.013		ENSG00000152128	TMEM163	-1.424	0.0031	0.039
ENSG00000107554	DNMBP	0.868	1.5e-05	0.00065		ENSG00000070915	SLC12A3	-1.133	0.0031	0.039
ENSG00000126603	GLIS2	0.737	0.0023	0.031		ENSG00000090238	YPEL3	-0.661	0.0012	0.019
ENSG00000138413	IDH1	0.51	0.00069	0.013		ENSG00000122756	CNTFR	-0.445	0.00059	0.011
ENSG00000253130	CTD-3023L14.2	3.667	6.8e-05	0.0021		ENSG00000137817	PARP6	-0.459	0.0018	0.026
ENSG00000267365	KCNJ2-AS1	1.669	0.00032	0.0071		ENSG00000141971	MVB12A	-0.438	0.0021	0.029
ENSG00000069869	NEDD4	1.144	8.3e-06	0.00041		ENSG00000241180	RP11-54O7.2	-1.362	0.0015	0.023
ENSG00000148411	NACC2	1.36	7e-06	0.00036		ENSG00000008853	RHOBTB2	-0.438	0.0029	0.036
ENSG00000153237	CCDC148	1.336	0.00017	0.0043		ENSG00000130724	CHMP2A	-0.446	0.00061	0.012
ENSG00000155368	DBI	0.493	0.00095	0.016		ENSG00000126217	MCF2L	-0.451	0.00082	0.015
ENSG00000163430	FSTL1	1.453	5.4e-07	4.6e-05		ENSG00000184677	ZBTB40	-0.439	0.00071	0.013
ENSG00000163191	S100A11	1.959	1.8e-07	2e-05		ENSG00000272325	NUDT3	-0.429	0.00046	0.0094
ENSG00000173598	NUDT4	0.647	6.6e-05	0.002		ENSG00000077348	EXOSC5	-0.439	0.0026	0.034
ENSG00000198074	AKR1B10	2.438	0.00016	0.004		ENSG00000153404	PLEKHG4B	-0.585	0.0025	0.033
ENSG00000206737	RNVU1-18	0.586	0.0033	0.04		ENSG00000206195	AP000525.9	-0.764	2.5e-05	0.00097
ENSG00000013583	HEBP1	0.983	0.0011	0.018		ENSG00000119820	YIPF4	-0.44	0.0011	0.018
ENSG00000083642	PDS5B	0.458	0.00027	0.0062		ENSG00000141295	SCRN2	-0.458	0.0015	0.022
ENSG00000118407	FILIP1	1.744	8.9e-11	3.6e-08		ENSG00000143153	ATP1B1	-0.426	0.0013	0.021
ENSG00000214925	RP3-507I15.1	2.166	0.00012	0.0032		ENSG00000243335	KCTD7	-0.454	0.0024	0.033
ENSG00000132256	TRIM5	1.863	5.3e-07	4.5e-05		ENSG00000271948	RP11-242F4.2	-1.174	0.0009	0.016
ENSG00000169252	ADRB2	1.251	0.0011	0.018		ENSG00000182568	SATB1	-0.443	0.00094	0.016
ENSG00000224865	AC009518.4	2.112	3.8e-05	0.0013		ENSG00000196372	ASB13	-0.437	0.0011	0.018
ENSG00000273199	AP000692.10	1.2	0.00075	0.014		ENSG00000143126	CELSR2	-0.491	0.0025	0.033
ENSG00000104067	TJP1	0.473	0.00041	0.0086		ENSG00000200731	RNU1-124P	-2.726	0.00031	0.0069
ENSG00000141279	NPEPPS	0.465	0.00034	0.0075		ENSG00000223501	VPS52	-0.44	0.0019	0.026
ENSG00000143344	RGL1	0.555	0.0016	0.024		ENSG00000143355	LHX9	-0.885	5.8e-05	0.0018
ENSG00000165338	HECTD2	0.476	0.00083	0.015		ENSG00000187260	WDR86	-0.972	2.8e-05	0.0011
ENSG00000168502	SOGA2	0.487	0.0013	0.021		ENSG00000012822	CALCOCO1	-0.737	3.2e-05	0.0012
ENSG00000170743	SYT9	0.658	0.00043	0.0089		ENSG00000105088	OLFM2	-0.811	0.00065	0.012
ENSG00000172974	AC007318.5	0.884	0.0019	0.027		ENSG00000161328	LRRC56	-0.698	0.004	0.046
ENSG00000113645	WWC1	0.488	0.0021	0.029		ENSG00000184305	CCSER1	-0.85	0.00011	0.0031
ENSG00000175003	SLC22A1	1.667	0.00074	0.014		ENSG00000242571	RPL21P11	-0.946	0.0022	0.03
ENSG00000198796	ALPK2	1.161	4.1e-07	3.7e-05		ENSG00000178971	CTC1	-0.464	0.0039	0.046
ENSG00000241506	PSMC1P1	0.884	0.0024	0.033		ENSG00000008196	TFAP2B	-0.857	6.4e-05	0.002
ENSG00000005893	LAMP2	0.537	0.00053	0.01		ENSG00000152932	RAB3C	-0.435	0.004	0.046
ENSG00000095739	BAMBI	1.247	0.00026	0.0061		ENSG00000056487	PHF21B	-0.553	0.0012	0.019
ENSG00000108821	COL1A1	1.224	3.7e-06	0.00021		ENSG00000095059	DHPS	-0.439	0.0014	0.021
ENSG00000125657	TNFSF9	4.099	0.00012	0.0033		ENSG00000107331	ABCA2	-0.627	0.00011	0.0031
ENSG00000132965	ALOX5AP	1.739	0.00068	0.013		ENSG00000123104	ITPR2	-0.99	1.7e-07	1.9e-05
ENSG00000133636	NTS	4.081	4.5e-08	6.8e-06		ENSG00000132437	DDC	-0.584	0.00043	0.0089
ENSG00000151322	NPAS3	1.906	3.3e-08	5.2e-06		ENSG00000151715	TMEM45B	-1.045	0.0013	0.021
ENSG00000152726	FAM21B	0.492	0.0019	0.026		ENSG00000173914	RBM4B	-0.451	0.0031	0.038
ENSG00000153113	CAST	0.543	0.00043	0.0088		ENSG00000226950	DANCR	-0.422	0.00081	0.015
ENSG00000153936	HS2ST1	0.518	0.00063	0.012		ENSG00000239650	GUSBP4	-1.309	0.00085	0.015
ENSG00000159461	AMFR	0.474	0.00091	0.016		ENSG00000253457	SMIM18	-0.833	0.0034	0.042
ENSG00000159658	EFCAB14	0.478	0.00083	0.015		ENSG00000261584	RP11-457M11.5	-0.847	0.004	0.046
ENSG00000185864	NPIPB4	0.959	0.0025	0.033		ENSG00000011451	WIZ	-0.419	0.0013	0.02
ENSG00000143995	MEIS1	5.152	7.1e-20	2.6e-16		ENSG00000072133	RPS6KA6	-0.604	0.00059	0.011
ENSG00000147459	DOCK5	1.093	2.2e-06	0.00014		ENSG00000094631	HDAC6	-0.437	0.0013	0.021
ENSG00000162595	DIRAS3	3.048	1.3e-08	2.4e-06		ENSG00000101210	EEF1A2	-0.926	1.4e-06	0.0001
ENSG00000167107	ACSF2	0.592	0.0042	0.048		ENSG00000115297	TLX2	-0.722	0.00011	0.0031
ENSG00000134321	RSAD2	2.019	3.3e-06	0.00019		ENSG00000125814	NAPB	-0.454	0.0028	0.036
ENSG00000156113	KCNMA1	1.073	6e-06	0.00032		ENSG00000135503	ACVR1B	-0.425	0.00092	0.016
ENSG00000003436	TFPI	2.025	6e-07	4.9e-05		ENSG00000146013	GFRA3	-1.319	2.2e-06	0.00014
ENSG00000138685	FGF2	0.498	0.0023	0.031		ENSG00000165943	MOAP1	-0.438	0.002	0.027
ENSG00000138794	CASP6	0.825	0.00041	0.0086		ENSG00000166166	TRMT61A	-0.436	0.0034	0.041
ENSG00000144228	SPOPL	0.468	0.00053	0.01		ENSG00000168936	TMEM129	-0.421	0.0014	0.022
ENSG00000163694	RBM47	2.452	1.6e-06	0.00011		ENSG00000182636	NDN	-5.338	0.00041	0.0086
ENSG00000182580	EPHB3	0.761	0.00024	0.0056		ENSG00000185324	CDK10	-0.441	0.0012	0.019
ENSG00000219274	RPS20P2	1.138	0.0014	0.021		ENSG00000201772	SNORA5C	-0.735	0.002	0.027
ENSG00000236754	AC004019.13	2.241	8e-05	0.0023		ENSG00000214401	KANSL1-AS1	-0.917	0.0027	0.035
ENSG00000005700	IBTK	0.466	0.00087	0.015		ENSG00000214578	HMGN2P15	-0.98	0.002	0.028
ENSG00000099204	ABLIM1	0.542	0.00077	0.014		ENSG00000225156	AC012354.6	-0.724	0.0013	0.021
ENSG00000125675	GRIA3	1.128	0.00014	0.0037		ENSG00000262585	RP11-353N14.5	-1.571	0.0014	0.021
ENSG00000137177	KIF13A	0.543	0.00097	0.017		ENSG00000010361	FUZ	-0.428	0.0013	0.02
ENSG00000139209	SLC38A4	1.257	3.2e-05	0.0012		ENSG00000103510	KAT8	-0.43	0.0012	0.02
ENSG00000206754	SNORD101	0.859	0.0013	0.021		ENSG00000104435	STMN2	-0.409	0.003	0.038
ENSG00000221643	SNORA77	3.083	6e-05	0.0019		ENSG00000108669	CYTH1	-0.414	0.0018	0.026
ENSG00000245067	IGFBP7-AS1	1.008	0.0014	0.022		ENSG00000119711	ALDH6A1	-0.445	0.0036	0.043
ENSG00000257681	RP11-341G23.4	1.208	0.0018	0.026		ENSG00000124766	SOX4	-0.43	0.0022	0.03
ENSG00000163131	CTSS	1.064	0.0014	0.021		ENSG00000125895	TMEM74B	-2.074	3e-05	0.0011
ENSG00000189410	SH2D5	0.967	0.00071	0.013		ENSG00000149575	SCN2B	-1.827	0.00078	0.014
ENSG00000235158	AC087430.1	5.549	0.00011	0.0031		ENSG00000154358	OBSCN	-1.296	9.5e-08	1.2e-05
ENSG00000068079	IFI35	1.138	0.0023	0.031		ENSG00000160179	ABCG1	-1.394	6e-06	0.00032
ENSG00000170775	GPR37	1.518	1.6e-06	0.00011		ENSG00000168395	ING5	-0.456	0.0028	0.035
ENSG00000199568	RNU5A-1	0.871	0.0015	0.022		ENSG00000168830	HTR1E	-0.845	0.00059	0.011
ENSG00000271991	RP11-79O8.1	1.709	0.00042	0.0087		ENSG00000171004	HS6ST2	-0.887	0.00071	0.013
ENSG00000120708	TGFBI	1.655	1.4e-09	3.8e-07		ENSG00000171533	MAP6	-0.661	0.00071	0.013
ENSG00000165124	SVEP1	0.844	0.0014	0.022		ENSG00000171735	CAMTA1	-0.451	0.0043	0.048
ENSG00000115525	ST3GAL5	0.859	1.8e-05	0.00077		ENSG00000173320	STOX2	-0.426	0.0014	0.021
ENSG00000129675	ARHGEF6	1.348	1.8e-06	0.00012		ENSG00000184402	SS18L1	-0.441	0.0018	0.025
ENSG00000170962	PDGFD	0.879	0.00045	0.0091		ENSG00000186777	ZNF732	-1.564	4.7e-06	0.00026
ENSG00000074695	LMAN1	0.446	0.00082	0.015		ENSG00000196693	ZNF33B	-0.446	0.0026	0.034
ENSG00000163565	IFI16	2.873	9.4e-06	0.00046		ENSG00000204387	C6orf48	-0.437	0.0012	0.02
ENSG00000106819	ASPN	1.042	0.00061	0.012		ENSG00000204650	CRHR1-IT1	-0.445	0.0028	0.036
ENSG00000142089	IFITM3	1.178	4.2e-05	0.0014		ENSG00000213918	DNASE1	-0.436	0.0023	0.031
ENSG00000166710	B2M	0.592	0.00027	0.0063		ENSG00000233822	HIST1H2BN	-0.405	0.0025	0.033
ENSG00000243364	EFNA4	1.148	0.00017	0.0042		ENSG00000234465	PINLYP	-1.13	0.0015	0.023
ENSG00000120437	ACAT2	0.455	0.0013	0.021		ENSG00000271858	XXcos-LUCA11.4	-1.282	0.00066	0.012
ENSG00000136205	TNS3	1.678	2.5e-10	8.9e-08		ENSG00000008710	PKD1	-0.674	0.0001	0.0028
ENSG00000168077	SCARA3	1.621	8.9e-06	0.00044		ENSG00000010438	PRSS3	-0.477	0.0042	0.048
ENSG00000172738	TMEM217	1.19	0.0003	0.0068		ENSG00000066382	MPPED2	-0.681	0.0014	0.021
ENSG00000244705	RP11-133K1.1	2.271	0.00011	0.0031		ENSG00000099399	MAGEB2	-2.482	0.00066	0.012
ENSG00000125844	RRBP1	0.687	0.00017	0.0042		ENSG00000129991	TNNI3	-1.071	0.0028	0.036
ENSG00000129250	KIF1C	0.883	0.00016	0.0041		ENSG00000135473	PAN2	-0.44	0.003	0.037
ENSG00000164307	ERAP1	0.904	5e-05	0.0017		ENSG00000137038	TMEM261	-0.419	0.004	0.046
ENSG00000164983	TMEM65	0.733	0.00025	0.0059		ENSG00000142530	FAM71E1	-1.03	0.003	0.038
ENSG00000235472	EIF4A1P7	0.995	0.0015	0.022		ENSG00000144579	CTDSP1	-0.424	0.0022	0.03
ENSG00000110841	PPFIBP1	0.46	0.0014	0.021		ENSG00000146267	FAXC	-0.436	0.0018	0.025
ENSG00000181827	RFX7	0.564	0.00042	0.0087		ENSG00000148948	LRRC4C	-1.586	5.7e-07	4.8e-05
ENSG00000086062	B4GALT1	1.07	0.00024	0.0057		ENSG00000152954	NRSN1	-1.043	1.1e-05	0.00053
ENSG00000134602	MST4	0.45	0.0011	0.019		ENSG00000165462	PHOX2A	-0.398	0.0032	0.039
ENSG00000150760	DOCK1	0.652	0.00017	0.0043		ENSG00000173334	TRIB1	-0.429	0.0018	0.026
ENSG00000167306	MYO5B	1.284	0.00077	0.014		ENSG00000182264	IZUMO1	-1.188	0.0012	0.019
ENSG00000157168	NRG1	0.836	0.0014	0.021		ENSG00000228812	RP11-157P1.5	-1.579	0.00014	0.0036
ENSG00000172071	EIF2AK3	0.467	0.0016	0.024		ENSG00000272428	RP11-704J17.5	-1.513	0.0018	0.025
ENSG00000055211	GINM1	0.467	0.0035	0.042		ENSG00000020577	SAMD4A	-0.473	0.0024	0.032
ENSG00000081087	OSTM1	0.472	0.0021	0.029		ENSG00000065268	WDR18	-0.406	0.0029	0.037
ENSG00000112773	FAM46A	1.4	1.3e-07	1.6e-05		ENSG00000073464	CLCN4	-0.41	0.0019	0.026
ENSG00000152207	CYSLTR2	3.295	5.4e-08	7.7e-06		ENSG00000105372	RPS19	-0.398	0.0038	0.045
ENSG00000003400	CASP10	2.438	2e-05	0.00084		ENSG00000114796	KLHL24	-0.545	0.00051	0.01
ENSG00000004961	HCCS	0.647	0.00028	0.0065		ENSG00000115365	LANCL1	-0.405	0.0013	0.021
ENSG00000057294	PKP2	0.945	3e-05	0.0011		ENSG00000118257	NRP2	-0.549	0.0027	0.035
ENSG00000075420	FNDC3B	0.732	0.00028	0.0065		ENSG00000137288	UQCC2	-0.411	0.0017	0.024
ENSG00000101670	LIPG	2.092	4e-07	3.6e-05		ENSG00000156299	TIAM1	-0.408	0.0012	0.019
ENSG00000115290	GRB14	1.305	9.4e-06	0.00046		ENSG00000157734	SNX22	-0.942	0.0012	0.02
ENSG00000137767	SQRDL	1.448	3.8e-05	0.0013		ENSG00000164587	RPS14	-0.409	0.0042	0.048
ENSG00000159388	BTG2	1.114	2.6e-05	0.001		ENSG00000177272	KCNA3	-0.778	0.0037	0.044
ENSG00000162817	C1orf115	1.014	6e-05	0.0019		ENSG00000180596	HIST1H2BC	-0.395	0.0022	0.03
ENSG00000175115	PACS1	0.79	0.00041	0.0085		ENSG00000198478	SH3BGRL2	-0.43	0.0015	0.023
ENSG00000259744	RP11-138H8.6	1.502	0.00056	0.011		ENSG00000212536	RNA5SP474	-5.272	0.00031	0.0069
ENSG00000260359	RP11-4F5.2	0.847	0.0026	0.034		ENSG00000006118	TMEM132A	-0.401	0.0021	0.029
ENSG00000046653	GPM6B	0.852	0.00012	0.0033		ENSG00000018189	RUFY3	-0.424	0.0035	0.043
ENSG00000109158	GABRA4	1.284	0.00069	0.013		ENSG00000020129	NCDN	-0.396	0.0034	0.041
ENSG00000157106	SMG1	0.427	0.00077	0.014		ENSG00000143630	HCN3	-0.697	0.0013	0.02
ENSG00000221914	PPP2R2A	0.44	0.0016	0.024		ENSG00000148468	FAM171A1	-0.411	0.0014	0.021
ENSG00000124942	AHNAK	1.707	6.7e-10	2.1e-07		ENSG00000154654	NCAM2	-0.871	0.00025	0.0059
ENSG00000172594	SMPDL3A	3.003	7.3e-05	0.0022		ENSG00000184897	H1FX	-0.396	0.0035	0.042
ENSG00000176105	YES1	0.445	0.00069	0.013		ENSG00000185130	HIST1H2BL	-0.395	0.0027	0.035
ENSG00000014123	UFL1	0.453	0.00083	0.015		ENSG00000196208	GREB1	-0.456	0.0025	0.033
ENSG00000102595	UGGT2	0.426	0.0014	0.022		ENSG00000198242	RPL23A	-0.423	0.0037	0.044
ENSG00000177685	EFCAB4A	1.294	0.0029	0.037		ENSG00000210117	MT-TW	-1.279	0.0034	0.041
ENSG00000187951	ARHGAP11B	0.556	0.0023	0.031		ENSG00000034053	APBA2	-0.402	0.0017	0.025
ENSG00000215086	NPM1P24	0.666	0.0042	0.048		ENSG00000053918	KCNQ1	-1.218	0.00057	0.011
ENSG00000107566	ERLIN1	0.453	0.0013	0.021		ENSG00000105429	MEGF8	-0.4	0.0013	0.02
ENSG00000166987	MBD6	1.229	1.1e-05	0.00052		ENSG00000131094	C1QL1	-1.05	0.0013	0.021
ENSG00000185201	IFITM2	1.51	4.2e-06	0.00024		ENSG00000132164	SLC6A11	-0.832	0.0026	0.034
ENSG00000198252	STYX	0.463	0.0026	0.034		ENSG00000135299	ANKRD6	-0.955	4.8e-05	0.0016
ENSG00000005059	CCDC109B	1.072	8.6e-05	0.0025		ENSG00000148341	SH3GLB2	-0.411	0.0017	0.025
ENSG00000151892	GFRA1	1.6	1.9e-05	0.00079		ENSG00000153291	SLC25A27	-1.544	0.00095	0.016
ENSG00000154493	C10orf90	2.432	1e-05	0.00049		ENSG00000157833	GAREML	-0.706	0.0012	0.02
ENSG00000259640	RP6-33F8.1	1.346	0.0014	0.022		ENSG00000178896	EXOSC4	-0.406	0.0043	0.049
ENSG00000113594	LIFR	1.482	3.4e-06	0.0002		ENSG00000197457	STMN3	-0.383	0.0034	0.041
ENSG00000150977	RILPL2	0.713	0.0027	0.035		ENSG00000240694	PNMA2	-0.467	0.0026	0.034
ENSG00000163399	ATP1A1	0.663	6.2e-05	0.0019		ENSG00000132768	DPH2	-0.396	0.0014	0.021
ENSG00000170006	TMEM154	1.424	0.00035	0.0076		ENSG00000135298	BAI3	-0.732	6.8e-05	0.0021
ENSG00000116406	EDEM3	0.447	0.0019	0.027		ENSG00000144642	RBMS3	-0.392	0.0018	0.026
ENSG00000131370	SH3BP5	0.695	0.0003	0.0069		ENSG00000145949	MYLK4	-0.976	0.0042	0.048
ENSG00000169507	SLC38A11	2.725	3.7e-05	0.0013		ENSG00000151640	DPYSL4	-0.418	0.003	0.038
ENSG00000107165	TYRP1	2.837	1.8e-08	3.1e-06		ENSG00000163793	DNAJC5G	-2.815	0.00056	0.011
ENSG00000152104	PTPN14	1.414	1.9e-06	0.00012		ENSG00000203880	PCMTD2	-0.413	0.0035	0.042
ENSG00000023697	DERA	0.46	0.0023	0.031		ENSG00000234912	LINC00338	-0.507	0.004	0.047
ENSG00000091128	LAMB4	0.961	0.0043	0.049		ENSG00000258957	RP11-363J20.1	-1.133	0.0016	0.023
ENSG00000103335	PIEZO1	1.344	1.9e-07	2.1e-05		ENSG00000268658	LINC00664	-1.438	7.3e-05	0.0022
ENSG00000168487	BMP1	0.628	0.00061	0.012		ENSG00000103056	SMPD3	-1.144	0.00019	0.0046
ENSG00000248690	HAS2-AS1	2.866	5e-05	0.0016		ENSG00000111653	ING4	-0.417	0.0034	0.041
ENSG00000258711	RP11-218E20.3	2.978	1.7e-08	3e-06		ENSG00000124006	OBSL1	-0.385	0.0026	0.034
ENSG00000164122	ASB5	2.239	6.6e-05	0.002		ENSG00000130159	ECSIT	-0.395	0.0029	0.037
ENSG00000106853	PTGR1	1.426	3.3e-05	0.0012		ENSG00000130299	GTPBP3	-0.405	0.0043	0.048
ENSG00000132561	MATN2	1.911	3.4e-10	1.1e-07		ENSG00000136997	MYC	-0.922	1.8e-06	0.00012
ENSG00000244509	APOBEC3C	1.215	2.4e-05	0.00095		ENSG00000177954	RPS27	-0.398	0.0032	0.04
ENSG00000166396	SERPINB7	3.076	4.9e-08	7.1e-06		ENSG00000183960	KCNH8	-0.779	0.0013	0.02
ENSG00000101871	MID1	1.236	4.6e-07	4e-05		ENSG00000114861	FOXP1	-0.394	0.0019	0.026
ENSG00000126453	BCL2L12	0.853	0.0021	0.03		ENSG00000125247	TMTC4	-0.399	0.0022	0.03
ENSG00000137693	YAP1	1.418	1.3e-05	0.00059		ENSG00000131899	LLGL1	-0.387	0.0024	0.032
ENSG00000128606	LRRC17	1.991	8.5e-10	2.6e-07		ENSG00000145087	STXBP5L	-0.557	0.0034	0.042
ENSG00000196072	BLOC1S2	0.441	0.0013	0.021		ENSG00000171992	SYNPO	-0.389	0.004	0.047
ENSG00000248734	CTD-2260A17.1	2.419	0.0002	0.0049		ENSG00000243323	PTPRVP	-1.108	0.0039	0.045
ENSG00000170365	SMAD1	0.508	0.0036	0.043		ENSG00000270441	RP11-694I15.7	-1.011	0.0012	0.02
ENSG00000228317	RP11-235C23.5	5.439	9.2e-05	0.0026		ENSG00000272168	CASC15	-0.59	0.00045	0.0092
ENSG00000250748	RP11-230G5.2	2.106	9.9e-05	0.0028		ENSG00000272913	RP11-440D17.3	-1.131	0.002	0.027
ENSG00000183853	KIRREL	1.289	5.5e-06	0.0003		ENSG00000100842	EFS	-0.394	0.0032	0.04
ENSG00000213928	IRF9	1.171	6.7e-05	0.002		ENSG00000102935	ZNF423	-0.397	0.0028	0.036
ENSG00000024526	DEPDC1	0.437	0.0012	0.02		ENSG00000106852	LHX6	-1.349	0.0013	0.021
ENSG00000162624	LHX8	1.412	0.0013	0.02		ENSG00000109472	CPE	-0.377	0.0022	0.03
ENSG00000188313	PLSCR1	3.884	0.00042	0.0088		ENSG00000109758	HGFAC	-1.196	0.001	0.017
ENSG00000128510	CPA4	1.416	2.1e-08	3.5e-06		ENSG00000141570	CBX8	-0.397	0.0025	0.033
ENSG00000153029	MR1	1.252	1.3e-05	0.00059		ENSG00000149564	ESAM	-1.297	0.0015	0.022
ENSG00000228412	RP4-625H18.2	1.556	0.00076	0.014		ENSG00000069998	CECR5	-0.386	0.002	0.028
ENSG00000153214	TMEM87B	0.711	0.0011	0.018		ENSG00000113763	UNC5A	-0.535	0.0012	0.02
ENSG00000168386	FILIP1L	1.73	1.7e-07	1.9e-05		ENSG00000134825	TMEM258	-0.38	0.0037	0.044
ENSG00000169499	PLEKHA2	1.016	3.3e-06	0.00019		ENSG00000147256	ARHGAP36	-2.548	0.0013	0.02
ENSG00000249859	PVT1	0.707	0.00032	0.0071		ENSG00000160058	BSDC1	-0.391	0.0021	0.029
ENSG00000226520	KIRREL-IT1	2.961	0.0002	0.0049		ENSG00000164916	FOXK1	-0.384	0.0019	0.026
ENSG00000027075	PRKCH	1.11	2.9e-05	0.0011		ENSG00000248371	CTC-347C20.2	-3.626	0.0024	0.033
ENSG00000159173	TNNI1	2.283	0.00095	0.016		ENSG00000075073	TACR2	-1.446	0.001	0.018
ENSG00000064012	CASP8	1.78	1.9e-06	0.00012		ENSG00000087301	TXNDC16	-0.502	0.0034	0.042
ENSG00000186470	BTN3A2	0.562	0.0027	0.035		ENSG00000102383	ZDHHC15	-1.467	0.0024	0.032
ENSG00000029153	ARNTL2	0.858	0.00015	0.0038		ENSG00000149212	SESN3	-0.441	0.0033	0.04
ENSG00000126016	AMOT	0.694	0.00015	0.0038		ENSG00000154832	CXXC1	-0.389	0.0026	0.034
ENSG00000135842	FAM129A	1.48	2e-07	2.1e-05		ENSG00000160360	GPSM1	-0.433	0.0035	0.042
ENSG00000172123	SLFN12	1.163	0.0038	0.045		ENSG00000181856	SLC2A4	-1.09	0.0034	0.041
ENSG00000196549	MME	1.04	4.3e-06	0.00025		ENSG00000197061	HIST1H4C	-0.376	0.0022	0.03
ENSG00000235092	AC011747.7	0.831	0.0026	0.034		ENSG00000242551	POU5F1P6	-2.344	0.00091	0.016
ENSG00000055130	CUL1	0.428	0.0012	0.02		ENSG00000100604	CHGA	-1.327	7.5e-07	6e-05
ENSG00000171621	SPSB1	1.102	0.0011	0.018		ENSG00000124529	HIST1H4B	-0.375	0.0028	0.036
ENSG00000129116	PALLD	0.78	0.00013	0.0035		ENSG00000137474	MYO7A	-1.378	0.0007	0.013
ENSG00000134109	EDEM1	0.707	0.00021	0.0051		ENSG00000182985	CADM1	-0.514	0.0013	0.021
ENSG00000170381	SEMA3E	1.948	1.9e-07	2e-05		ENSG00000255618	RP11-357K6.1	-1.129	0.0032	0.04
ENSG00000258788	RP11-404P21.9	1.917	0.00033	0.0073		ENSG00000259037	RP11-614O9.1	-2.003	0.00062	0.012
ENSG00000091986	CCDC80	1.736	2.6e-08	4.3e-06		ENSG00000087266	SH3BP2	-0.484	0.0027	0.035
ENSG00000223774	RP11-307B6.3	1.797	0.00032	0.0072		ENSG00000115085	ZAP70	-1.628	0.0031	0.039
ENSG00000243137	PSG4	1.538	2e-07	2.1e-05		ENSG00000179364	PACS2	-0.379	0.0027	0.035
ENSG00000013588	GPRC5A	1.742	3.7e-06	0.00021		ENSG00000261478	RP11-429B14.4	-1.179	0.002	0.028
ENSG00000082146	STRADB	1.011	1.6e-06	0.00011		ENSG00000270720	RP11-84C13.2	-1.867	0.0013	0.021
ENSG00000113971	NPHP3	0.44	0.0018	0.026		ENSG00000102409	BEX4	-0.371	0.0044	0.049
ENSG00000169604	ANTXR1	0.728	4.9e-05	0.0016		ENSG00000158050	DUSP2	-1.253	0.0025	0.033
ENSG00000172380	GNG12	1.12	3e-06	0.00018		ENSG00000169926	KLF13	-0.366	0.004	0.046
ENSG00000176393	RNPEP	0.511	0.0014	0.021		ENSG00000249352	7SK	-1.316	0.0023	0.031
ENSG00000196754	S100A2	1.499	5.9e-05	0.0019		ENSG00000253230	LINC00599	-1.152	0.0027	0.035
ENSG00000060138	YBX3	2.113	0.00071	0.013		ENSG00000189366	ALG1L	-1.415	0.0016	0.024
ENSG00000105821	DNAJC2	0.407	0.0021	0.028		ENSG00000224223	GS1-18A18.1	-1.229	0.0015	0.022
ENSG00000111837	MAK	2.708	0.00084	0.015		ENSG00000136717	BIN1	-0.377	0.0041	0.047
ENSG00000123009	NME2P1	1.5	0.0025	0.033		ENSG00000144406	UNC80	-0.69	0.0012	0.02
ENSG00000134057	CCNB1	0.448	0.003	0.038		ENSG00000226205	AC007790.4	-5.053	0.00095	0.016
ENSG00000151239	TWF1	0.442	0.0038	0.045		ENSG00000180035	ZNF48	-0.372	0.0036	0.043
ENSG00000186432	KPNA4	0.421	0.0009	0.016		ENSG00000228659	RP1-23K20.2	-5.045	0.00075	0.014
ENSG00000107186	MPDZ	0.415	0.0023	0.032		ENSG00000232456	RP11-5P18.10	-1.961	0.0017	0.025
ENSG00000150556	LYPD6B	2.059	3e-06	0.00018		ENSG00000102226	USP11	-0.365	0.0037	0.044
ENSG00000185433	LINC00158	2.511	0.0007	0.013		ENSG00000161082	CELF5	-1.674	6.4e-05	0.002
ENSG00000185507	IRF7	0.903	0.0032	0.039		ENSG00000163431	LMOD1	-1.306	0.00034	0.0074
ENSG00000223361	FTH1P10	1.118	0.0022	0.03		ENSG00000100241	SBF1	-0.358	0.0033	0.041
ENSG00000117399	CDC20	0.579	0.0014	0.021		ENSG00000125170	DOK4	-0.667	0.0011	0.019
ENSG00000127863	TNFRSF19	1.267	1.2e-05	0.00054		ENSG00000137497	NUMA1	-0.359	0.0039	0.046
ENSG00000165886	UBTD1	0.861	0.0017	0.025		ENSG00000185736	ADARB2	-1.393	0.00011	0.0031
ENSG00000069399	BCL3	1.579	0.0004	0.0084		ENSG00000232599	RP1-161N10.1	-1.252	0.0036	0.043
ENSG00000122299	ZC3H7A	0.408	0.002	0.028		ENSG00000234616	JRK	-0.368	0.004	0.046
ENSG00000129187	DCTD	0.502	0.0013	0.021		ENSG00000249679	RP11-279O9.4	-1.71	0.0017	0.025
ENSG00000172175	MALT1	0.73	6.7e-05	0.0021		ENSG00000267767	CTC-523E23.4	-1.976	0.0037	0.044
ENSG00000261488	RP11-757F18.5	1.715	0.00081	0.015		ENSG00000144619	CNTN4	-0.625	0.00059	0.011
ENSG00000177283	FZD8	1.736	3.1e-07	2.9e-05		ENSG00000173531	MST1	-0.748	0.0036	0.043
ENSG00000088756	ARHGAP28	1.048	1.6e-06	0.00011		ENSG00000248854	HNRNPH1P3	-2.931	0.0024	0.032
ENSG00000106484	MEST	1.621	3.3e-06	0.00019		ENSG00000167642	SPINT2	-1.589	0.0035	0.043
ENSG00000147383	NSDHL	0.521	0.0032	0.039		ENSG00000104313	EYA1	-0.523	0.0029	0.037
ENSG00000111676	ATN1	0.714	0.0013	0.021		ENSG00000225171	DUTP6	-1.643	0.0043	0.049
ENSG00000145703	IQGAP2	1.368	6.2e-05	0.0019		ENSG00000241769	LINC00893	-1.091	0.0012	0.019
ENSG00000161653	NAGS	1.453	0.00072	0.013		ENSG00000256323	AL049542.1	-1.592	0.0021	0.029
ENSG00000203780	FANK1	0.992	0.0028	0.036		ENSG00000158806	NPM2	-1.711	0.0037	0.044
ENSG00000111341	MGP	1.601	5e-07	4.3e-05		ENSG00000182747	SLC35D3	-1.533	3.9e-05	0.0014
ENSG00000131724	IL13RA1	1.527	1.5e-06	0.00011		ENSG00000250397	RP11-1391J7.1	-1.636	0.00078	0.014
ENSG00000153714	LURAP1L	1.051	6.5e-05	0.002		ENSG00000168348	INSM2	-0.688	0.00073	0.013
ENSG00000205542	TMSB4X	1.274	9.3e-07	7.1e-05		ENSG00000177108	ZDHHC22	-0.903	0.00088	0.015
ENSG00000006634	DBF4	0.415	0.0013	0.021		ENSG00000070886	EPHA8	-1.881	0.00018	0.0045
ENSG00000064989	CALCRL	0.833	0.0034	0.041		ENSG00000106688	SLC1A1	-1.327	0.00074	0.014
ENSG00000103522	IL21R	2.195	0.00074	0.014		ENSG00000235072	AC012074.2	-1.753	0.0041	0.047
ENSG00000104375	STK3	0.581	0.0013	0.021		ENSG00000121905	HPCA	-2.361	0.0014	0.021
ENSG00000116991	SIPA1L2	0.412	0.0026	0.034		ENSG00000187122	SLIT1	-2.751	7e-05	0.0021
ENSG00000121060	TRIM25	0.431	0.0025	0.033		ENSG00000169550	MUC15	-1.948	0.0021	0.029
ENSG00000139211	AMIGO2	1.04	0.00089	0.016		ENSG00000232917	HSPE1P6	-2.346	0.0023	0.031
ENSG00000147852	VLDLR	0.521	0.003	0.038		ENSG00000260091	RP11-33B1.4	-4.92	0.0016	0.024
ENSG00000157978	LDLRAP1	1.017	0.00036	0.0078		ENSG00000196350	ZNF729	-1.439	0.00054	0.011
ENSG00000164949	GEM	0.954	1.4e-05	0.00061		ENSG00000230593	AC090804.1	-2.872	0.0024	0.032
ENSG00000165996	PTPLA	0.939	6.6e-05	0.002		ENSG00000178403	NEUROG2	-1.851	0.0013	0.021
ENSG00000171017	LRRC8E	5.356	0.00039	0.0084		ENSG00000071073	MGAT4A	-0.749	0.0012	0.02
ENSG00000204264	PSMB8	1.252	0.0018	0.026		ENSG00000118181	RPS25	-0.532	0.0014	0.021
ENSG00000224594	RPL29P19	1.431	0.001	0.017		ENSG00000273492	AP000230.1	-0.943	0.0038	0.045
ENSG00000231991	ANXA2P2	1.722	2.8e-06	0.00017		ENSG00000269345	VN1R85P	-1.703	0.0034	0.042
ENSG00000256802	RP11-680F8.1	1.484	0.0011	0.018		ENSG00000198929	NOS1AP	-0.821	0.0036	0.043
ENSG00000011028	MRC2	0.462	0.0023	0.031		ENSG00000005379	BZRAP1	-1.657	5.4e-06	0.00029
ENSG00000078596	ITM2A	1.986	3.3e-06	0.00019		ENSG00000155093	PTPRN2	-1.084	1.3e-05	0.00059
ENSG00000092531	SNAP23	0.592	0.00062	0.012		ENSG00000171094	ALK	-0.894	0.00019	0.0047
ENSG00000112697	TMEM30A	0.546	0.00056	0.011		ENSG00000234233	KCNH1-IT1	-1.04	0.0042	0.048
ENSG00000113360	DROSHA	0.404	0.0018	0.026		ENSG00000130294	KIF1A	-0.785	0.00096	0.016
ENSG00000115896	PLCL1	1.019	2.9e-06	0.00018		ENSG00000213109	RP11-55K22.2	-1.613	0.0043	0.049
ENSG00000116678	LEPR	0.566	0.0013	0.02		ENSG00000239911	PRKAG2-AS1	-1.131	0.00036	0.0078
ENSG00000130779	CLIP1	0.545	0.001	0.017		ENSG00000252212	RNU2-58P	-2.785	0.0023	0.031
ENSG00000143603	KCNN3	1.197	0.0016	0.023		ENSG00000183473	SSTR3	-1.223	0.0038	0.044
ENSG00000154096	THY1	0.577	0.00041	0.0086		ENSG00000125207	PIWIL1	-1.247	0.00035	0.0076
ENSG00000156466	GDF6	1.168	0.00051	0.01		ENSG00000148408	CACNA1B	-0.749	0.0011	0.018
ENSG00000162771	FAM71A	5.326	0.0007	0.013		ENSG00000182272	B4GALNT4	-0.529	0.0017	0.024
ENSG00000163346	PBXIP1	0.69	7.2e-05	0.0022		ENSG00000046774	MAGEC2	-1.932	0.0036	0.043
ENSG00000163486	SRGAP2	0.428	0.003	0.038		ENSG00000116983	HPCAL4	-0.644	0.0021	0.029
ENSG00000164924	YWHAZ	0.481	0.0019	0.027		ENSG00000179399	GPC5	-1.024	0.0015	0.022
ENSG00000166831	RBPMS2	1.273	0.0013	0.021		ENSG00000225206	MIR137HG	-0.87	0.0024	0.032
ENSG00000168282	MGAT2	0.427	0.0029	0.037		ENSG00000088881	EBF4	-0.899	0.00019	0.0047
ENSG00000169902	TPST1	0.503	0.0015	0.022		ENSG00000233232	NPIPB7	-1.945	0.0036	0.043
ENSG00000173546	CSPG4	0.918	0.0027	0.035		ENSG00000240270	RPL12P37	-2.056	0.0039	0.046
ENSG00000176406	RIMS2	0.394	0.0028	0.036		ENSG00000154118	JPH3	-1.924	1e-05	0.00049
ENSG00000185630	PBX1	0.761	3.3e-05	0.0012		ENSG00000176771	NCKAP5	-1.024	0.00029	0.0066
ENSG00000206527	PTPLB	0.476	0.0026	0.034		ENSG00000124406	ATP8A1	-0.711	0.00082	0.015
ENSG00000213585	VDAC1	0.423	0.0032	0.04		ENSG00000135116	HRK	-2.119	1.6e-05	0.0007
ENSG00000240476	LINC00973	2.809	0.00016	0.004		ENSG00000228672	PROB1	-1.25	0.0031	0.038
ENSG00000243244	STON1	0.888	0.00056	0.011		ENSG00000271109	CTC-523E23.11	-2.699	0.0041	0.048
ENSG00000071967	CYBRD1	1.026	6.9e-05	0.0021		ENSG00000149927	DOC2A	-0.859	0.0024	0.032
ENSG00000072415	MPP5	0.742	0.00023	0.0055		ENSG00000159753	RLTPR	-0.712	0.0029	0.036
ENSG00000077942	FBLN1	0.508	0.0013	0.02		ENSG00000259663	CTD-2314G24.2	-0.635	0.0023	0.031
ENSG00000101311	FERMT1	1.026	0.00054	0.011		ENSG00000262528	LA16c-349E10.1	-1.21	0.0005	0.0099
ENSG00000104205	SGK3	1.068	0.0013	0.021		ENSG00000116985	BMP8B	-1.013	0.0019	0.027
ENSG00000106823	ECM2	1.592	0.00029	0.0066		ENSG00000138696	BMPR1B	-0.63	0.001	0.017
ENSG00000111145	ELK3	0.893	8.4e-05	0.0024		ENSG00000130768	SMPDL3B	-1.334	0.0039	0.046
ENSG00000116962	NID1	0.569	0.00046	0.0094		ENSG00000127415	IDUA	-0.832	0.0035	0.042
ENSG00000128791	TWSG1	0.434	0.0043	0.048		ENSG00000255300	RP11-148I19.1	-2.551	0.0014	0.021
ENSG00000135318	NT5E	1.747	3.1e-05	0.0011		ENSG00000152910	CNTNAP4	-0.967	0.0032	0.04
ENSG00000138777	PPA2	0.418	0.0019	0.027		ENSG00000183317	EPHA10	-1.205	0.0017	0.025
ENSG00000150471	LPHN3	1.456	9.1e-08	1.2e-05		ENSG00000213363	RPS3P6	-1.121	0.0028	0.036
ENSG00000150540	HNMT	1.872	5.9e-07	4.8e-05		ENSG00000134323	MYCN	-1.301	0.0018	0.026
ENSG00000151718	WWC2	0.418	0.0033	0.04		ENSG00000180354	MTURN	-0.656	0.00068	0.013
ENSG00000152223	EPG5	0.421	0.0027	0.035		ENSG00000230076	AC016708.2	-1.28	0.0024	0.032
ENSG00000158022	TRIM63	1.948	0.0016	0.024		ENSG00000179915	NRXN1	-0.666	0.0036	0.043
ENSG00000162430	SEPN1	0.417	0.0019	0.027		ENSG00000152214	RIT2	-0.879	0.001	0.017
ENSG00000163535	SGOL2	0.424	0.0042	0.048		ENSG00000273164	DGCR10	-3.544	0.0011	0.018
ENSG00000163754	GYG1	0.669	0.0014	0.022		ENSG00000230910	RP3-525N10.2	-1.063	0.00094	0.016
ENSG00000169764	UGP2	1.1	1.8e-06	0.00012		ENSG00000118523	CTGF	-1.606	0.0043	0.049
ENSG00000172340	SUCLG2	0.766	0.00012	0.0033		ENSG00000183160	TMEM119	-0.562	0.0028	0.036
ENSG00000175505	CLCF1	1.267	0.00065	0.012		ENSG00000232987	AC051649.6	-2.397	0.0028	0.036
ENSG00000183644	C11orf88	2.671	0.00067	0.013		ENSG00000054803	CBLN4	-2.243	4.1e-06	0.00023
ENSG00000185813	PCYT2	0.46	0.0035	0.043		ENSG00000101144	BMP7	-1.932	0.00031	0.0069
ENSG00000038382	TRIO	0.413	0.0042	0.048		ENSG00000172318	B3GALT1	-0.632	0.0041	0.047
ENSG00000112559	MDFI	0.944	0.00035	0.0076		ENSG00000139597	N4BP2L1	-0.984	0.0022	0.03
ENSG00000119471	HSDL2	0.546	0.002	0.027		ENSG00000167702	KIFC2	-0.608	0.0034	0.042
ENSG00000150687	PRSS23	1.433	4.4e-05	0.0015		ENSG00000165186	PTCHD1	-2.324	1.8e-05	0.00075
ENSG00000164136	IL15	1.674	7.5e-06	0.00038		ENSG00000072182	ASIC4	-0.668	0.0038	0.045
ENSG00000164611	PTTG1	0.414	0.0025	0.033		ENSG00000135333	EPHA7	-3.131	0.0016	0.023
ENSG00000164951	PDP1	0.485	0.0017	0.025		ENSG00000237515	SHISA9	-1.68	0.0038	0.044
ENSG00000168209	DDIT4	0.406	0.003	0.038		ENSG00000225783	MIAT	-0.973	0.0038	0.045
ENSG00000170421	KRT8	1.673	1.5e-05	0.00066		ENSG00000272636	DOC2B	-1.314	0.0025	0.033
ENSG00000177822	AC108142.1	0.737	0.0015	0.023		ENSG00000166510	CCDC68	-2.242	0.0034	0.041
ENSG00000185483	ROR1	0.447	0.0035	0.042
ENSG00000197321	SVIL	0.831	3.4e-05	0.0012
ENSG00000228536	RP11-392O17.1	1.873	9.6e-06	0.00047
ENSG00000239322	AC007040.7	2.856	0.00033	0.0073
ENSG00000239899	RN7SL674P	1.915	1.2e-07	1.4e-05
ENSG00000255446	CTD-2531D15.4	2.614	3.9e-05	0.0014
ENSG00000258929	RP11-58E21.3	1.627	0.0016	0.023
ENSG00000018408	WWTR1	1.232	0.0006	0.012
ENSG00000073849	ST6GAL1	1.623	1.8e-06	0.00012
ENSG00000089159	PXN	1.221	1.2e-05	0.00054
ENSG00000101306	MYLK2	1.058	0.0019	0.027
ENSG00000114346	ECT2	0.411	0.004	0.047
ENSG00000123240	OPTN	0.555	0.00096	0.016
ENSG00000123609	NMI	1.166	0.0014	0.021
ENSG00000126777	KTN1	0.396	0.0026	0.034
ENSG00000128052	KDR	2.658	1.1e-05	0.00052
ENSG00000135047	CTSL	0.487	0.0036	0.043
ENSG00000137710	RDX	0.41	0.0039	0.045
ENSG00000138271	GPR87	2.72	0.001	0.017
ENSG00000163810	TGM4	1.825	5.3e-05	0.0017
ENSG00000164574	GALNT10	1.116	1.3e-05	0.00059
ENSG00000164932	CTHRC1	1.236	5.8e-07	4.8e-05
ENSG00000166128	RAB8B	0.412	0.0032	0.039
ENSG00000180537	RNF182	1.463	1.9e-05	0.00078
ENSG00000182718	ANXA2	1.388	1.8e-06	0.00012
ENSG00000197147	LRRC8B	0.406	0.003	0.038
ENSG00000197261	C6orf141	5.263	0.0004	0.0084
ENSG00000197461	PDGFA	1.907	0.00031	0.0069
ENSG00000232233	RP11-573D15.2	2.156	0.0016	0.023
ENSG00000251257	CTD-2263F21.1	5.258	0.00028	0.0064
ENSG00000005189	AC004381.6	0.401	0.0033	0.04
ENSG00000021355	SERPINB1	0.698	0.0026	0.034
ENSG00000072195	SPEG	0.402	0.0042	0.048
ENSG00000075213	SEMA3A	1.326	2.2e-06	0.00014
ENSG00000092010	PSME1	0.504	0.0019	0.027
ENSG00000105835	NAMPT	0.402	0.0036	0.043
ENSG00000107863	ARHGAP21	0.393	0.0033	0.04
ENSG00000120306	CYSTM1	0.821	0.00026	0.0061
ENSG00000122735	DNAI1	0.995	0.0028	0.036
ENSG00000129596	CDO1	0.777	0.001	0.017
ENSG00000132530	XAF1	4.216	0.00019	0.0047
ENSG00000145244	CORIN	2.142	2.5e-07	2.5e-05
ENSG00000168394	TAP1	1.162	0.002	0.028
ENSG00000183023	SLC8A1	0.926	1.7e-05	0.00073
ENSG00000188596	C12orf55	1.424	0.0025	0.033
ENSG00000196141	SPATS2L	0.789	0.00023	0.0054
ENSG00000196668	LINC00173	1.489	0.00098	0.017
ENSG00000198763	MT-ND2	0.62	0.0031	0.038
ENSG00000231006	RPL7P32	1.587	0.00085	0.015
ENSG00000249406	RP11-893F2.5	2.086	0.00049	0.0099
ENSG00000014257	ACPP	1.341	0.0014	0.021
ENSG00000039560	RAI14	0.678	0.00023	0.0055
ENSG00000100505	TRIM9	1.315	3.1e-06	0.00019
ENSG00000105889	STEAP1B	1.571	0.0004	0.0084
ENSG00000106483	SFRP4	1.851	1.2e-05	0.00054
ENSG00000113805	CNTN3	0.795	0.0035	0.043
ENSG00000115504	EHBP1	0.399	0.0032	0.04
ENSG00000127022	CANX	0.388	0.0036	0.043
ENSG00000148908	RGS10	1.383	1.1e-05	0.00053
ENSG00000158428	C2orf62	5.78	0.00017	0.0042
ENSG00000168542	COL3A1	1.171	5.7e-06	0.00031
ENSG00000170425	ADORA2B	1.026	0.00037	0.008
ENSG00000196878	LAMB3	1.695	2e-05	0.00083
ENSG00000198727	MT-CYB	0.961	5.6e-05	0.0018
ENSG00000199883	RN7SKP90	1.799	0.0004	0.0084
ENSG00000204941	PSG5	2.104	8.2e-07	6.4e-05
ENSG00000205336	GPR56	1.902	1.1e-05	0.00052
ENSG00000213186	TRIM59	0.66	0.0011	0.019
ENSG00000235734	HMGN1P36	1.662	0.00093	0.016
ENSG00000248596	RP11-844P9.2	1.406	0.0022	0.03
ENSG00000254982	HMGB1P24	0.93	0.0033	0.041
ENSG00000260802	LINC00890	3.108	4.6e-05	0.0015
ENSG00000269113	TRABD2B	2.268	0.00019	0.0046
ENSG00000038427	VCAN	0.785	0.00016	0.0041
ENSG00000081923	ATP8B1	1.339	0.00027	0.0063
ENSG00000126368	NR1D1	0.872	0.0033	0.041
ENSG00000138193	PLCE1	1.246	7.8e-06	0.00039
ENSG00000144746	ARL6IP5	0.539	0.001	0.017
ENSG00000148154	UGCG	0.509	0.0016	0.024
ENSG00000156869	FRRS1	1.147	0.00081	0.015
ENSG00000164342	TLR3	1.585	0.0025	0.033
ENSG00000169744	LDB2	0.856	0.00072	0.013
ENSG00000174343	CHRNA9	1.714	6.7e-05	0.002
ENSG00000181222	POLR2A	0.86	1.8e-05	0.00075
ENSG00000237819	AC002454.1	1.242	9.8e-05	0.0028
ENSG00000243156	MICAL3	0.48	0.0032	0.04
ENSG00000246203	RP11-29H23.5	1.561	0.0038	0.045
ENSG00000008513	ST3GAL1	1.139	0.00029	0.0066
ENSG00000026508	CD44	1.603	7.4e-06	0.00038
ENSG00000041357	PSMA4	0.39	0.0043	0.048
ENSG00000050405	LIMA1	0.839	8.8e-05	0.0025
ENSG00000067182	TNFRSF1A	1.511	6.1e-06	0.00032
ENSG00000102359	SRPX2	2.19	2.3e-05	0.0009
ENSG00000103187	COTL1	1.557	9.3e-06	0.00046
ENSG00000106066	CPVL	0.838	0.0017	0.025
ENSG00000134627	PIWIL4	1.327	0.0013	0.02
ENSG00000138735	PDE5A	1.154	2.3e-05	0.00092
ENSG00000152931	PART1	1.27	0.0018	0.026
ENSG00000157613	CREB3L1	2.177	0.00038	0.0082
ENSG00000163113	OTUD7B	0.389	0.0038	0.044
ENSG00000163661	PTX3	2.002	9.6e-06	0.00046
ENSG00000170624	SGCD	1.592	1e-05	0.00049
ENSG00000173706	HEG1	0.841	9e-05	0.0026
ENSG00000185404	SP140L	1.268	0.00029	0.0065
ENSG00000197415	VEPH1	1.661	0.00028	0.0063
ENSG00000197769	MAP1LC3C	2.256	0.0013	0.021
ENSG00000231121	RP1-34H18.1	3.108	0.0012	0.02
ENSG00000241261	RPL17P19	2.229	0.00092	0.016
ENSG00000245025	RP11-875O11.1	1.541	3.6e-05	0.0013
ENSG00000248964	RP11-94H18.1	3.675	0.00075	0.014
ENSG00000013364	MVP	0.906	4.9e-05	0.0016
ENSG00000074527	NTN4	1.175	0.0017	0.024
ENSG00000136160	EDNRB	1.38	0.002	0.027
ENSG00000137962	ARHGAP29	0.781	6.4e-05	0.002
ENSG00000142279	WTIP	0.908	0.0015	0.023
ENSG00000144824	PHLDB2	1.509	1.2e-05	0.00054
ENSG00000152779	SLC16A12	1.557	0.0015	0.022
ENSG00000164330	EBF1	0.887	0.0008	0.014
ENSG00000175018	TEX36	1.645	0.0019	0.027
ENSG00000188158	NHS	1.041	0.00019	0.0047
ENSG00000189403	HMGB1	0.372	0.0025	0.033
ENSG00000231234	SKP1P1	0.948	0.004	0.047
ENSG00000272060	RNA18S5	3.29	1.5e-12	1.1e-09
ENSG00000066557	LRRC40	0.379	0.0029	0.037
ENSG00000107036	KIAA1432	0.387	0.0036	0.043
ENSG00000109063	MYH3	1.439	4.6e-06	0.00025
ENSG00000113658	SMAD5	0.377	0.0041	0.047
ENSG00000126860	EVI2A	5.15	0.00044	0.0091
ENSG00000134250	NOTCH2	0.674	0.00083	0.015
ENSG00000148680	HTR7	1.514	3.7e-05	0.0013
ENSG00000168461	RAB31	1.011	2.7e-05	0.001
ENSG00000173705	SUSD5	1.09	0.0013	0.02
ENSG00000187323	DCC	2.415	1.5e-05	0.00065
ENSG00000188643	S100A16	1.502	0.00022	0.0054
ENSG00000210144	MT-TY	2.536	3.7e-05	0.0013
ENSG00000219928	RP11-40C6.2	1.709	0.0022	0.03
ENSG00000079819	EPB41L2	2.229	0.0019	0.026
ENSG00000102753	KPNA3	0.38	0.0038	0.044
ENSG00000138119	MYOF	1.357	3e-06	0.00018
ENSG00000139926	FRMD6	0.654	0.001	0.017
ENSG00000164764	SBSPON	1.653	3.9e-05	0.0014
ENSG00000267892	CTD-2540F13.2	5.13	0.0015	0.023
ENSG00000122861	PLAU	1.522	6.8e-05	0.0021
ENSG00000127418	FGFRL1	1.644	7e-05	0.0021
ENSG00000136026	CKAP4	0.688	0.00024	0.0057
ENSG00000142627	EPHA2	0.863	0.0013	0.021
ENSG00000162745	OLFML2B	1.027	0.00096	0.016
ENSG00000166106	ADAMTS15	1.42	0.0036	0.043
ENSG00000172031	EPHX4	1.443	0.002	0.028
ENSG00000177045	SIX5	0.725	0.0021	0.029
ENSG00000179766	ATP8B5P	1.798	0.004	0.046
ENSG00000182319	SGK223	1.323	7.1e-05	0.0021
ENSG00000204767	FAM196B	2.278	2e-05	0.00083
ENSG00000234043	RP11-56M3.1	2.733	0.0006	0.012
ENSG00000271824	AC009014.3	2.828	1.1e-05	0.00053
ENSG00000069535	MAOB	0.928	0.0036	0.043
ENSG00000075643	MOCOS	1.126	0.0008	0.014
ENSG00000099219	ERMP1	0.748	0.00053	0.01
ENSG00000117226	GBP3	1.199	0.00077	0.014
ENSG00000130948	HSD17B3	2.319	0.0022	0.03
ENSG00000132334	PTPRE	0.867	0.0038	0.045
ENSG00000145050	MANF	0.483	0.0034	0.042
ENSG00000157445	CACNA2D3	0.881	0.0024	0.032
ENSG00000162734	PEA15	0.779	0.00027	0.0063
ENSG00000167311	ART5	1.633	0.0026	0.034
ENSG00000177459	C8orf47	1.246	0.00021	0.005
ENSG00000102034	ELF4	1.109	0.00064	0.012
ENSG00000107854	TNKS2	0.367	0.0041	0.047
ENSG00000128298	BAIAP2L2	1.564	0.0041	0.048
ENSG00000164056	SPRY1	1.549	0.00027	0.0063
ENSG00000164543	STK17A	1.153	3.1e-05	0.0012
ENSG00000168938	PPIC	1.1	0.00017	0.0042
ENSG00000183508	FAM46C	2.178	1.5e-06	0.0001
ENSG00000188477	AC003003.5	3.595	0.0019	0.027
ENSG00000204262	COL5A2	0.557	0.0025	0.033
ENSG00000223668	EEF1A1P24	1.253	0.0029	0.037
ENSG00000230823	CBX1P1	1.481	0.0015	0.022
ENSG00000232527	RP11-14N7.2	0.986	0.00085	0.015
ENSG00000260025	RP11-490M8.1	1.072	0.003	0.038
ENSG00000063660	GPC1	0.772	0.00013	0.0035
ENSG00000118495	PLAGL1	1.082	0.0034	0.041
ENSG00000133687	TMTC1	0.788	0.00024	0.0057
ENSG00000155324	GRAMD3	1.018	0.0003	0.0068
ENSG00000170275	CRTAP	0.613	0.00054	0.011
ENSG00000197813	CTC-301O7.4	2.922	0.001	0.017
ENSG00000256625	RP11-582E3.4	1.612	0.0021	0.029
ENSG00000260922	RP11-538I12.3	2.16	0.0031	0.039
ENSG00000261519	Y_RNA	1.512	0.0014	0.022
ENSG00000102554	KLF5	0.95	0.0022	0.03
ENSG00000143013	LMO4	1.099	0.00033	0.0072
ENSG00000167004	PDIA3	0.504	0.0022	0.03
ENSG00000196159	FAT4	1.07	3.9e-05	0.0014
ENSG00000202515	VTRNA1-3	0.959	0.0016	0.023
ENSG00000214708	AC090616.2	1.562	0.0018	0.026
ENSG00000229557	LINC00379	2.126	6e-05	0.0019
ENSG00000253774	CTD-3023L14.1	2.678	0.004	0.046
ENSG00000053328	METTL24	1.316	0.00013	0.0035
ENSG00000102024	PLS3	1.015	4.5e-05	0.0015
ENSG00000111424	VDR	1.463	0.003	0.038
ENSG00000139793	MBNL2	0.708	0.0002	0.005
ENSG00000158104	HPD	2.057	0.0015	0.023
ENSG00000164171	ITGA2	1.365	0.00016	0.0041
ENSG00000175967	RP11-544L8__B.4	5.047	0.0013	0.021
ENSG00000197872	FAM49A	0.824	0.0033	0.041
ENSG00000208037	MIR320A	1.257	0.0042	0.048
ENSG00000227375	DLG1-AS1	2.283	0.001	0.017
ENSG00000260571	RP11-546B15.2	1.888	0.003	0.038
ENSG00000260682	7SK	0.862	0.0012	0.02
ENSG00000001036	FUCA2	0.497	0.0026	0.034
ENSG00000060718	COL11A1	2.388	9.8e-05	0.0028
ENSG00000067225	PKM	0.586	0.00096	0.016
ENSG00000100196	KDELR3	1.272	0.00086	0.015
ENSG00000118785	SPP1	1.876	2.8e-05	0.0011
ENSG00000160712	IL6R	1.725	0.0002	0.0048
ENSG00000163814	CDCP1	1.769	0.00051	0.01
ENSG00000205352	PRR13	0.658	0.0033	0.041
ENSG00000235555	SUMO1P4	2.655	0.0012	0.02
ENSG00000253304	TMEM200B	1.121	0.0044	0.049
ENSG00000074410	CA12	1.663	6.3e-05	0.002
ENSG00000142798	HSPG2	0.787	0.0013	0.02
ENSG00000154978	VOPP1	0.696	0.00047	0.0095
ENSG00000021826	CPS1	1.007	0.0019	0.027
ENSG00000160789	LMNA	0.883	0.0012	0.02
ENSG00000169756	LIMS1	0.524	0.0034	0.041
ENSG00000180611	MB21D2	1.223	7.7e-05	0.0023
ENSG00000204381	LAYN	1.298	4.5e-05	0.0015
ENSG00000240065	PSMB9	2.417	0.0021	0.028
ENSG00000049323	LTBP1	0.934	0.00036	0.0079
ENSG00000106560	GIMAP2	2.109	0.0043	0.048
ENSG00000143545	RAB13	0.572	0.0016	0.023
ENSG00000156804	FBXO32	0.944	0.0012	0.02
ENSG00000170891	CYTL1	0.998	0.0034	0.042
ENSG00000226312	CFLAR-AS1	1.747	0.004	0.046
ENSG00000227606	AC005392.13	2.951	0.00098	0.017
ENSG00000253616	RP11-875O11.3	3.506	0.0031	0.038
ENSG00000065882	TBC1D1	0.545	0.0029	0.037
ENSG00000074219	TEAD2	0.936	0.00039	0.0084
ENSG00000130635	COL5A1	1.011	0.0018	0.026
ENSG00000145147	SLIT2	1.727	6e-06	0.00032
ENSG00000155760	FZD7	0.543	0.0039	0.045
ENSG00000171608	PIK3CD	1.008	0.0025	0.033
ENSG00000210194	MT-TE	2.947	0.0014	0.022
ENSG00000058668	ATP2B4	1.432	4.4e-06	0.00025
ENSG00000063127	SLC6A16	1.89	0.0017	0.025
ENSG00000095585	BLNK	3.482	0.00089	0.016
ENSG00000137709	POU2F3	1.606	0.0042	0.048
ENSG00000140575	IQGAP1	0.73	0.00046	0.0094
ENSG00000204525	HLA-C	1.11	0.00042	0.0088
ENSG00000230812	RP4-794H19.4	4.219	0.0014	0.021
ENSG00000233693	RP11-506O24.1	3.481	0.0012	0.02
ENSG00000242960	FTH1P23	1.244	0.0035	0.042
ENSG00000272761	RP11-572C15.6	1.38	0.00027	0.0062
ENSG00000119655	NPC2	0.816	0.00064	0.012
ENSG00000138675	FGF5	0.982	0.0026	0.034
ENSG00000150961	SEC24D	0.53	0.0039	0.045
ENSG00000153823	PID1	0.823	0.004	0.046
ENSG00000168356	SCN11A	0.98	0.0014	0.022
ENSG00000171951	SCG2	1.282	0.00024	0.0056
ENSG00000203952	CCDC160	1.734	0.001	0.017
ENSG00000235376	RPEL1	1.591	0.0019	0.027
ENSG00000253676	TAGLN2P1	2.312	0.00097	0.017
ENSG00000258136	RP11-864J10.4	3.463	0.0015	0.023
ENSG00000066583	ISOC1	1.053	0.00033	0.0073
ENSG00000103316	CRYM	1.563	0.0031	0.038
ENSG00000134531	EMP1	1.501	0.0015	0.023
ENSG00000254109	RBPMS-AS1	1.671	0.0042	0.048
ENSG00000259977	AL121578.2	1.651	0.0032	0.04
ENSG00000260552	RP11-49I11.1	1.614	0.0033	0.041
ENSG00000164318	EGFLAM	2.669	0.0012	0.019
ENSG00000165757	KIAA1462	0.945	0.0014	0.021
ENSG00000167996	FTH1	0.628	0.0006	0.012
ENSG00000171724	VAT1L	1.397	2.7e-05	0.001
ENSG00000187653	TMSB4XP8	1.094	0.00095	0.016
ENSG00000203772	SPRN	1.167	0.0031	0.039
ENSG00000233521	RP5-1172A22.1	4.947	0.0035	0.043
ENSG00000272502	RP11-713M15.2	3.657	0.0027	0.035
ENSG00000005884	ITGA3	1.022	6.2e-05	0.0019
ENSG00000112208	BAG2	0.78	0.001	0.017
ENSG00000151834	GABRA2	4.934	0.0026	0.034
ENSG00000154102	C16orf74	1.559	0.0014	0.022
ENSG00000165887	ANKRD2	1.451	0.0035	0.042
ENSG00000186591	UBE2H	0.483	0.0036	0.043
ENSG00000187123	LYPD6	1.131	6.2e-05	0.0019
ENSG00000114850	SSR3	0.572	0.0025	0.033
ENSG00000130052	STARD8	1.465	0.0003	0.0067
ENSG00000154736	ADAMTS5	1.645	4.2e-05	0.0014
ENSG00000160219	GAB3	1.794	0.0022	0.03
ENSG00000162772	ATF3	0.937	0.0012	0.019
ENSG00000232461	RP11-644C3.1	4.926	0.0017	0.025
ENSG00000235927	NEXN-AS1	1.521	0.0043	0.049
ENSG00000249751	ECSCR	4.927	0.0044	0.049
ENSG00000261801	LOXL1-AS1	1.19	0.00096	0.017
ENSG00000271984	RP3-337O18.9	1.897	0.00031	0.007
ENSG00000002586	CD99	0.659	0.0013	0.02
ENSG00000018699	TTC27	0.777	0.00064	0.012
ENSG00000105894	PTN	1.494	0.00027	0.0063
ENSG00000166147	FBN1	1.017	0.00055	0.011
ENSG00000197956	S100A6	0.96	6e-05	0.0019
ENSG00000233125	ACTBP12	2.879	0.003	0.038
ENSG00000248752	RP11-114J13.1	2.067	0.002	0.028
ENSG00000253832	CTD-2168K21.1	4.917	0.0017	0.025
ENSG00000134352	IL6ST	0.482	0.0041	0.048
ENSG00000169439	SDC2	0.834	0.0011	0.018
ENSG00000180353	HCLS1	2.307	0.00098	0.017
ENSG00000250548	RP11-47I22.2	1.943	0.0028	0.036
ENSG00000022267	FHL1	0.662	0.00066	0.012
ENSG00000100739	BDKRB1	2.107	5.6e-05	0.0018
ENSG00000107798	LIPA	0.774	0.0003	0.0068
ENSG00000137936	BCAR3	0.915	0.0025	0.033
ENSG00000162976	PQLC3	0.924	0.003	0.038
ENSG00000214900	C14orf182	1.578	0.0028	0.036
ENSG00000254057	RP3-388N13.3	3.396	0.0041	0.047
ENSG00000116133	DHCR24	0.632	0.00079	0.014
ENSG00000116791	CRYZ	0.695	0.0013	0.021
ENSG00000118308	LRMP	3.407	0.0039	0.045
ENSG00000138347	MYPN	1.631	0.0011	0.018
ENSG00000152049	KCNE4	2.842	0.0032	0.04
ENSG00000166173	LARP6	0.91	0.00019	0.0047
ENSG00000174640	SLCO2A1	1.766	0.0013	0.02
ENSG00000179104	TMTC2	0.631	0.001	0.018
ENSG00000198888	MT-ND1	0.798	0.00079	0.014
ENSG00000208028	MIR616	1.361	0.0034	0.042
ENSG00000253585	KB-1184D12.1	2.887	0.0014	0.021
ENSG00000050165	DKK3	0.656	0.00075	0.014
ENSG00000137575	SDCBP	0.582	0.0018	0.026
ENSG00000150551	LYPD1	1.783	0.00014	0.0037
ENSG00000057019	DCBLD2	1.07	8.5e-05	0.0025
ENSG00000101000	PROCR	1.793	0.00039	0.0083
ENSG00000140545	MFGE8	0.786	0.00073	0.013
ENSG00000164054	SHISA5	0.917	0.00031	0.0069
ENSG00000198542	ITGBL1	1.122	0.0013	0.021
ENSG00000232533	AC093673.5	1.034	0.0016	0.023
ENSG00000104213	PDGFRL	1.154	0.0026	0.034
ENSG00000106034	CPED1	1.245	0.0013	0.021
ENSG00000118508	RAB32	0.792	0.0014	0.021
ENSG00000150093	ITGB1	0.499	0.0034	0.041
ENSG00000170500	LONRF2	0.772	0.00032	0.0072
ENSG00000265962	RP11-674N23.1	2.05	0.0015	0.022
ENSG00000071282	LMCD1	1.024	0.00098	0.017
ENSG00000174125	TLR1	1.516	0.0014	0.021
ENSG00000107438	PDLIM1	1.124	0.00067	0.013
ENSG00000162909	CAPN2	0.658	0.0013	0.02
ENSG00000168398	BDKRB2	1.894	0.00011	0.0029
ENSG00000180801	ARSJ	1.31	0.00068	0.013
ENSG00000132932	ATP8A2	1.554	0.0018	0.026
ENSG00000146143	PRIM2	0.531	0.0037	0.044
ENSG00000151414	NEK7	0.621	0.0029	0.037
ENSG00000155755	TMEM237	0.691	0.0011	0.018
ENSG00000171940	ZNF217	0.694	0.0025	0.033
ENSG00000230749	MEIS1-AS2	1.899	0.0044	0.049
ENSG00000259518	RP11-597K23.2	2.133	0.0043	0.049
ENSG00000125505	MBOAT7	0.683	0.001	0.017
ENSG00000155366	RHOC	0.986	0.00032	0.0071
ENSG00000172164	SNTB1	1.468	0.00016	0.004
ENSG00000183091	NEB	2.451	1.1e-06	8.1e-05
ENSG00000185585	OLFML2A	1.041	0.0039	0.046
ENSG00000138772	ANXA3	1.209	0.00079	0.014
ENSG00000230291	RP11-244J10.1	1.899	0.0037	0.044
ENSG00000116741	RGS2	0.867	0.0012	0.019
ENSG00000123405	NFE2	2.543	0.0016	0.024
ENSG00000143061	IGSF3	0.59	0.0019	0.026
ENSG00000200243	RN7SKP79	1.653	0.00069	0.013
ENSG00000171658	RP11-443P15.2	4.797	0.0033	0.041
ENSG00000261889	RP11-473M20.16	0.953	0.0043	0.049
ENSG00000055813	CCDC85A	2.047	0.0013	0.021
ENSG00000105355	PLIN3	0.693	0.002	0.028
ENSG00000112902	SEMA5A	0.971	0.00018	0.0046
ENSG00000133818	RRAS2	0.651	0.0032	0.04
ENSG00000243398	RN7SL141P	4.787	0.0025	0.033
ENSG00000066468	FGFR2	1.156	0.00094	0.016
ENSG00000105329	TGFB1	1.244	0.00066	0.012
ENSG00000114480	GBE1	0.709	0.0041	0.048
ENSG00000145526	CDH18	1.111	0.0015	0.022
ENSG00000156140	ADAMTS3	0.648	0.0028	0.036
ENSG00000147041	SYTL5	1.382	0.00098	0.017
ENSG00000255491	RP11-1082L8.4	3.281	0.004	0.046
ENSG00000085063	CD59	0.879	0.00042	0.0087
ENSG00000147036	LANCL3	1.196	0.002	0.028
ENSG00000173838	2019-03-10	4.773	0.0041	0.047
ENSG00000176014	TUBB6	1.074	0.0039	0.046
ENSG00000184557	SOCS3	1.368	0.00044	0.009
ENSG00000216316	RP3-354N19.3	3.291	0.004	0.046
ENSG00000145794	MEGF10	1.523	0.004	0.046
ENSG00000257179	HMGN2P6	3.28	0.0031	0.038
ENSG00000196167	COLCA1	1.84	0.004	0.046
ENSG00000136068	FLNB	0.625	0.0016	0.023
ENSG00000164111	ANXA5	0.582	0.0038	0.044
ENSG00000179256	SMCO3	2.848	0.0036	0.043
ENSG00000121039	RDH10	1.261	0.00067	0.013
ENSG00000008517	IL32	1.658	0.0009	0.016
ENSG00000100097	LGALS1	0.88	0.0014	0.022
ENSG00000117601	SERPINC1	3.111	0.0037	0.044
ENSG00000169429	IL8	2.763	0.00047	0.0094
ENSG00000152315	KCNK13	1.608	0.001	0.017
ENSG00000198886	MT-ND4	0.817	0.0013	0.021
ENSG00000119139	TJP2	0.993	0.0008	0.014
ENSG00000137462	TLR2	1.69	0.00076	0.014
ENSG00000073792	IGF2BP2	1.22	0.0032	0.04
ENSG00000128567	PODXL	0.809	0.00068	0.013
ENSG00000122585	NPY	1.175	0.0024	0.032
ENSG00000165507	C10orf10	1.234	0.003	0.038
ENSG00000140416	TPM1	0.986	0.0041	0.047
ENSG00000148834	GSTO1	0.626	0.0039	0.045
ENSG00000158710	TAGLN2	0.978	0.0013	0.021
ENSG00000182871	COL18A1	0.846	0.0017	0.024
ENSG00000186340	THBS2	1.58	0.00056	0.011
ENSG00000065534	MYLK	0.821	0.0013	0.021
ENSG00000106617	PRKAG2	0.793	0.0024	0.032
ENSG00000122694	GLIPR2	0.633	0.003	0.037
ENSG00000170345	FOS	1.986	0.0013	0.021
ENSG00000114019	AMOTL2	0.697	0.0034	0.041
ENSG00000101542	CDH20	1.525	0.0022	0.03
ENSG00000178172	SPINK6	2.693	0.0018	0.026
ENSG00000260633	RP11-375I20.6	2.051	0.0036	0.043
ENSG00000141753	IGFBP4	1.046	0.0012	0.019
ENSG00000104368	PLAT	0.887	0.0015	0.022
ENSG00000114251	WNT5A	0.984	0.003	0.038
ENSG00000116260	QSOX1	0.621	0.003	0.038
ENSG00000168016	TRANK1	2.024	0.00072	0.013
ENSG00000163297	ANTXR2	0.619	0.0039	0.045
ENSG00000122359	ANXA11	0.636	0.0037	0.044
ENSG00000197847	SLC22A20	2.235	0.00024	0.0056
ENSG00000065361	ERBB3	2.435	1.4e-05	0.00063
ENSG00000172020	GAP43	0.63	0.0042	0.048
ENSG00000250303	RP11-356J5.12	1.383	0.0044	0.049
ENSG00000167548	KMT2D	0.721	0.0016	0.024
ENSG00000110169	HPX	1.777	0.0008	0.014
ENSG00000197712	FAM114A1	0.81	0.0044	0.049
ENSG00000130429	ARPC1B	0.713	0.0033	0.041
ENSG00000210151	MT-TS1	1.945	0.0032	0.04
ENSG00000049249	TNFRSF9	2.21	0.0015	0.023
ENSG00000111335	OAS2	2.597	0.0012	0.02
ENSG00000182022	CHST15	0.967	0.0034	0.042
ENSG00000161509	GRIN2C	2.142	0.00026	0.0061
ENSG00000197588	KLKP1	3.848	0.00039	0.0083
ENSG00000251131	CTD-2035E11.3	3.458	0.0026	0.034
ENSG00000186517	ARHGAP30	2.247	0.00052	0.01
