# Supplementary material for: Mineral absorption is an enriched pathway in a brain region of restless legs syndrome patients with reduced MEIS1 expression
Source: PLoS One. 2019 Nov 14;14(11):e0225186. doi: 10.1371/journal.pone.0225186 (PMC6855629; doi:10.1371/journal.pone.0225186)
Supplement: S7 Table — (XLSX) [file pone.0225186.s009.xlsx]

## Sheet: Sheet1
DEGs upregulated in HEK293 MEIS1 KO						DEGs downregulated in HEK293 MEIS1 KO
ENSG_ID	hgnc_symbol	logFC	p-value	FDR		ENSG_ID	hgnc_symbol	logFC	p-value	FDR
ENSG00000079337	RAPGEF3	3.857	3.1e-50	6e-46		ENSG00000204389	HSPA1A	-3.846	4.7e-36	2e-32
ENSG00000163430	FSTL1	2.154	1.3e-30	3.8e-27		ENSG00000204388	HSPA1B	-3.663	1.3e-36	6.4e-33
ENSG00000132837	DMGDH	3.733	3.1e-41	3e-37		ENSG00000105825	TFPI2	-5.018	4.4e-74	1.7e-69
ENSG00000100219	XBP1	1.901	2.4e-26	4.2e-23		ENSG00000124610	HIST1H1A	-2.969	0.00055	0.0063
ENSG00000167995	BEST1	3.466	6.3e-34	2.5e-30		ENSG00000244405	ETV5	-3.981	3.6e-48	4.7e-44
ENSG00000165475	CRYL1	2.69	5e-29	1.2e-25		ENSG00000160712	IL6R	-2.319	1.9e-14	5e-12
ENSG00000169432	SCN9A	2.596	2.7e-25	4.1e-22		ENSG00000174460	ZCCHC12	-3.58	4.5e-40	3.6e-36
ENSG00000147852	VLDLR	2.65	2.1e-24	2.8e-21		ENSG00000175832	ETV4	-4.608	4.7e-37	2.6e-33
ENSG00000186897	C1QL4	3.022	1.9e-24	2.7e-21		ENSG00000124575	HIST1H1D	-2.448	9e-09	5.8e-07
ENSG00000151012	SLC7A11	2.508	8.1e-34	2.9e-30		ENSG00000116455	WDR77	-1.989	3.1e-28	6.7e-25
ENSG00000100889	PCK2	2.173	1.2e-23	1.5e-20		ENSG00000118515	SGK1	-2.768	4.4e-29	1.1e-25
ENSG00000204228	HSD17B8	2.281	6e-22	5.7e-19		ENSG00000099860	GADD45B	-2.04	2.1e-12	3.7e-10
ENSG00000198756	COLGALT2	2.011	2e-18	1.2e-15		ENSG00000197774	EME2	-1.892	3.6e-14	9e-12
ENSG00000006611	USH1C	2.758	2.2e-25	3.5e-22		ENSG00000132361	CLUH	-1.755	6.7e-18	3.7e-15
ENSG00000176046	NUPR1	4.582	5.4e-33	1.7e-29		ENSG00000101665	SMAD7	-2.046	2.8e-15	9.2e-13
ENSG00000140044	JDP2	2.633	3.1e-23	3.5e-20		ENSG00000114867	EIF4G1	-1.694	1.6e-18	1e-15
ENSG00000163683	SMIM14	1.926	6.5e-17	3e-14		ENSG00000188229	TUBB4B	-1.895	2e-17	1.1e-14
ENSG00000122420	PTGFR	4.158	2.9e-25	4.2e-22		ENSG00000162413	KLHL21	-1.787	9.4e-22	8.7e-19
ENSG00000170965	PLAC1	2.081	1.4e-17	7.6e-15		ENSG00000165655	ZNF503	-1.923	1.5e-10	1.6e-08
ENSG00000137573	SULF1	2.718	2.6e-24	3.4e-21		ENSG00000110092	CCND1	-1.651	5.9e-15	1.8e-12
ENSG00000079931	MOXD1	1.722	5.6e-17	2.6e-14		ENSG00000116133	DHCR24	-1.639	5.3e-15	1.6e-12
ENSG00000150471	LPHN3	1.719	1.1e-15	3.9e-13		ENSG00000198576	ARC	-2.532	3.9e-26	6.6e-23
ENSG00000115380	EFEMP1	2.152	7.6e-20	5.4e-17		ENSG00000154734	ADAMTS1	-1.645	2.7e-15	8.7e-13
ENSG00000143341	HMCN1	1.959	4.5e-17	2.1e-14		ENSG00000122965	RBM19	-1.725	1.5e-11	2.2e-09
ENSG00000164099	PRSS12	1.755	9.5e-16	3.4e-13		ENSG00000261189	RP3-512B11.3	-2.944	2.1e-29	5.6e-26
ENSG00000122642	FKBP9	1.511	8.2e-17	3.7e-14		ENSG00000160818	GPATCH4	-1.6	8.5e-12	1.3e-09
ENSG00000166033	HTRA1	1.587	2.4e-15	7.9e-13		ENSG00000117877	CD3EAP	-1.728	2.3e-18	1.4e-15
ENSG00000112562	SMOC2	3.716	8.3e-28	1.7e-24		ENSG00000150990	DHX37	-1.669	3.4e-18	1.9e-15
ENSG00000174951	FUT1	2.078	6.2e-19	4.3e-16		ENSG00000006468	ETV1	-3.116	6.5e-21	5.5e-18
ENSG00000100271	TTLL1	2.565	4.7e-21	4e-18		ENSG00000110172	CHORDC1	-1.702	1.3e-20	1e-17
ENSG00000172260	NEGR1	2.697	3.3e-21	2.8e-18		ENSG00000167716	WDR81	-1.699	6.3e-09	4.3e-07
ENSG00000077616	NAALAD2	1.825	3.2e-15	1e-12		ENSG00000161671	EMC10	-1.738	2.3e-17	1.2e-14
ENSG00000107731	UNC5B	2.078	5.1e-22	5e-19		ENSG00000177469	PTRF	-1.797	4.4e-08	2.3e-06
ENSG00000173531	MST1	2.341	3.2e-18	1.9e-15		ENSG00000169851	PCDH7	-1.585	1.4e-13	3.2e-11
ENSG00000236404	RP11-125B21.2	3.525	7.4e-23	7.9e-20		ENSG00000188522	FAM83G	-1.596	1.3e-11	1.9e-09
ENSG00000169504	CLIC4	1.406	7.9e-15	2.3e-12		ENSG00000080824	HSP90AA1	-1.446	5.9e-14	1.4e-11
ENSG00000145882	PCYOX1L	1.719	7.9e-15	2.3e-12		ENSG00000104356	POP1	-1.527	6.9e-16	2.5e-13
ENSG00000197635	DPP4	2.061	3.8e-17	1.9e-14		ENSG00000078399	HOXA9	-1.561	4.3e-14	1.1e-11
ENSG00000188729	OSTN	3.097	1.3e-26	2.3e-23		ENSG00000160877	NACC1	-1.562	1.8e-16	7.7e-14
ENSG00000171502	COL24A1	2.248	1.7e-18	1.1e-15		ENSG00000188191	PRKAR1B	-1.829	1.4e-14	3.9e-12
ENSG00000149557	FEZ1	2.158	1.1e-17	5.8e-15		ENSG00000120800	UTP20	-1.44	7.4e-14	1.7e-11
ENSG00000183023	SLC8A1	1.991	5e-18	2.8e-15		ENSG00000255556	RP11-351I21.6	-4.028	6.3e-30	1.8e-26
ENSG00000146411	SLC2A12	2.109	9.7e-16	3.4e-13		ENSG00000043355	ZIC2	-1.831	2e-12	3.6e-10
ENSG00000135116	HRK	2.172	3.6e-20	2.7e-17		ENSG00000177700	POLR2L	-1.676	5.8e-16	2.2e-13
ENSG00000155792	DEPTOR	1.963	1.8e-15	6e-13		ENSG00000109971	HSPA8	-1.512	6.6e-10	5.9e-08
ENSG00000155158	TTC39B	1.766	8.6e-15	2.5e-12		ENSG00000165271	NOL6	-1.474	6.8e-13	1.3e-10
ENSG00000149932	TMEM219	1.464	2.6e-13	5.5e-11		ENSG00000111641	NOP2	-1.379	1.1e-09	9.1e-08
ENSG00000186479	RGS7BP	2.418	5.1e-16	1.9e-13		ENSG00000196924	FLNA	-1.344	4.9e-10	4.5e-08
ENSG00000271755	RP1-153G14.4	4.216	1.6e-22	1.6e-19		ENSG00000162613	FUBP1	-1.336	1.8e-08	1.1e-06
ENSG00000115461	IGFBP5	1.91	3e-14	7.6e-12		ENSG00000105063	PPP6R1	-1.44	4e-12	6.4e-10
ENSG00000025423	HSD17B6	1.649	1e-13	2.3e-11		ENSG00000092853	CLSPN	-1.341	1.4e-08	8.8e-07
ENSG00000224032	EPB41L4A-AS1	1.274	2.8e-12	4.7e-10		ENSG00000106348	IMPDH1	-1.477	1.5e-15	5e-13
ENSG00000092621	PHGDH	1.221	3e-12	5e-10		ENSG00000171848	RRM2	-1.356	1.8e-12	3.2e-10
ENSG00000149150	SLC43A1	1.387	1.8e-13	3.9e-11		ENSG00000161091	MFSD12	-1.498	2.9e-14	7.3e-12
ENSG00000231312	AC007246.3	2.118	3e-14	7.7e-12		ENSG00000120694	HSPH1	-1.327	5.7e-08	2.9e-06
ENSG00000264462	MIR3648	1.185	1.6e-08	9.9e-07		ENSG00000086061	DNAJA1	-1.392	3.4e-15	1.1e-12
ENSG00000152268	SPON1	1.384	2.1e-13	4.4e-11		ENSG00000075624	ACTB	-1.39	1.8e-12	3.2e-10
ENSG00000138131	LOXL4	2.336	3.2e-18	1.9e-15		ENSG00000115053	NCL	-1.226	6.4e-07	2.4e-05
ENSG00000129103	SUMF2	1.236	3.3e-11	4.3e-09		ENSG00000130402	ACTN4	-1.299	6.4e-09	4.4e-07
ENSG00000230006	ANKRD36BP2	1.541	3.6e-13	7.4e-11		ENSG00000239306	RBM14	-1.46	2.5e-10	2.5e-08
ENSG00000102893	PHKB	1.404	2e-12	3.5e-10		ENSG00000188807	TMEM201	-1.52	1.1e-12	2e-10
ENSG00000265830	AL592188.7	1.647	1.6e-10	1.7e-08		ENSG00000005007	UPF1	-1.361	1.5e-13	3.3e-11
ENSG00000106948	AKNA	1.897	1.6e-15	5.4e-13		ENSG00000261373	VPS9D1-AS1	-1.744	6.3e-13	1.2e-10
ENSG00000077943	ITGA8	3.089	1.6e-22	1.6e-19		ENSG00000253293	HOXA10	-1.552	1.9e-14	5e-12
ENSG00000170961	HAS2	4.119	1.2e-23	1.4e-20		ENSG00000173638	SLC19A1	-1.462	5e-12	7.9e-10
ENSG00000242173	ARHGDIG	1.673	4.6e-14	1.1e-11		ENSG00000135111	TBX3	-1.521	2.1e-09	1.6e-07
ENSG00000074527	NTN4	2.38	1.6e-18	1e-15		ENSG00000173334	TRIB1	-1.409	9e-14	2.1e-11
ENSG00000050767	COL23A1	3.193	2.5e-21	2.2e-18		ENSG00000007376	RPUSD1	-1.469	4.9e-15	1.5e-12
ENSG00000175868	CALCB	2.087	1.5e-21	1.4e-18		ENSG00000196878	LAMB3	-2.414	7.4e-20	5.4e-17
ENSG00000103811	CTSH	1.275	4e-11	5.1e-09		ENSG00000153187	HNRNPU	-1.198	1.1e-07	5.1e-06
ENSG00000172216	CEBPB	1.48	9e-12	1.3e-09		ENSG00000158805	ZNF276	-1.488	1.2e-09	9.8e-08
ENSG00000129474	AJUBA	1.406	2.2e-12	3.8e-10		ENSG00000167553	TUBA1C	-1.431	2.3e-13	5e-11
ENSG00000051108	HERPUD1	1.639	1.5e-14	4.2e-12		ENSG00000165684	SNAPC4	-1.397	6.8e-10	6e-08
ENSG00000184117	NIPSNAP1	1.35	2.3e-12	4e-10		ENSG00000069482	GAL	-1.472	2.2e-14	5.8e-12
ENSG00000132702	HAPLN2	2.759	9.6e-17	4.2e-14		ENSG00000183337	BCOR	-1.294	5.8e-09	4e-07
ENSG00000077092	RARB	1.728	9e-14	2.1e-11		ENSG00000160208	RRP1B	-1.24	2.9e-09	2.2e-07
ENSG00000133315	MACROD1	1.228	4.7e-10	4.4e-08		ENSG00000005073	HOXA11	-1.547	9.6e-14	2.2e-11
ENSG00000134198	TSPAN2	2.273	2e-16	8.1e-14		ENSG00000184009	ACTG1	-1.347	4.4e-12	7e-10
ENSG00000139269	INHBE	4.739	5.3e-38	3.5e-34		ENSG00000172534	HCFC1	-1.424	9.7e-08	4.6e-06
ENSG00000169231	THBS3	1.635	2.1e-12	3.7e-10		ENSG00000110104	CCDC86	-1.388	4.8e-10	4.4e-08
ENSG00000125124	BBS2	1.252	5.8e-12	9e-10		ENSG00000162408	NOL9	-1.212	3.5e-07	1.4e-05
ENSG00000054392	HHAT	2.011	3.1e-15	1e-12		ENSG00000141664	ZCCHC2	-1.509	1.6e-08	9.6e-07
ENSG00000120594	PLXDC2	2.221	1.8e-18	1.1e-15		ENSG00000102265	TIMP1	-1.525	6.9e-15	2.1e-12
ENSG00000117245	KIF17	2.179	6.5e-16	2.4e-13		ENSG00000099783	HNRNPM	-1.251	3e-08	1.7e-06
ENSG00000130707	ASS1	2.206	2.8e-24	3.5e-21		ENSG00000168389	MFSD2A	-1.57	1.2e-07	5.7e-06
ENSG00000163702	IL17RC	1.624	6.9e-11	8.2e-09		ENSG00000100664	EIF5	-1.218	2.6e-10	2.6e-08
ENSG00000128590	DNAJB9	1.318	4.9e-11	6e-09		ENSG00000011426	ANLN	-1.259	3.9e-10	3.7e-08
ENSG00000007255	TRAPPC6A	1.63	4.2e-12	6.7e-10		ENSG00000262712	RP11-295D4.1	-2.658	5.7e-14	1.4e-11
ENSG00000077264	PAK3	2.748	2.7e-16	1.1e-13		ENSG00000135829	DHX9	-1.239	3.2e-10	3.1e-08
ENSG00000188372	ZP3	1.818	8.3e-14	1.9e-11		ENSG00000130254	SAFB2	-1.319	5.2e-10	4.8e-08
ENSG00000148935	GAS2	3.569	9.3e-17	4.1e-14		ENSG00000129932	DOHH	-1.49	3.1e-12	5.1e-10
ENSG00000169760	NLGN1	1.514	2.5e-11	3.4e-09		ENSG00000187193	MT1X	-1.852	1.1e-10	1.2e-08
ENSG00000196517	SLC6A9	2.009	9.3e-15	2.7e-12		ENSG00000050820	BCAR1	-1.384	4.6e-09	3.3e-07
ENSG00000250903	GMDS-AS1	1.971	4.6e-14	1.1e-11		ENSG00000186834	HEXIM1	-1.326	5.3e-06	0.00015
ENSG00000087842	PIR	1.718	1.5e-13	3.3e-11		ENSG00000034063	UHRF1	-1.272	6e-12	9.2e-10
ENSG00000166147	FBN1	1.261	1.3e-10	1.4e-08		ENSG00000102096	PIM2	-1.521	3.2e-12	5.2e-10
ENSG00000184489	PTP4A3	1.763	8.4e-13	1.6e-10		ENSG00000070047	PHRF1	-1.226	2.6e-07	1.1e-05
ENSG00000065911	MTHFD2	1.063	1.2e-09	1e-07		ENSG00000140332	TLE3	-1.257	3.8e-11	4.9e-09
ENSG00000177359	RP11-551L14.1	1.684	1.2e-11	1.7e-09		ENSG00000120885	CLU	-1.658	1.7e-06	5.5e-05
ENSG00000164796	CSMD3	4.578	2.8e-20	2.1e-17		ENSG00000166166	TRMT61A	-1.373	2.9e-10	2.8e-08
ENSG00000178075	GRAMD1C	1.757	3e-12	4.9e-10		ENSG00000182718	ANXA2	-1.342	4.5e-08	2.4e-06
ENSG00000130635	COL5A1	2.201	4.3e-15	1.3e-12		ENSG00000101187	SLCO4A1	-1.528	1e-10	1.2e-08
ENSG00000130766	SESN2	1.706	1.9e-16	8.1e-14		ENSG00000125845	BMP2	-1.396	2.4e-13	5e-11
ENSG00000232859	LYRM9	1.866	1.6e-12	3e-10		ENSG00000186594	MIR22HG	-2.632	7.5e-19	5.1e-16
ENSG00000173812	EIF1	1.187	3.9e-10	3.8e-08		ENSG00000119812	FAM98A	-1.23	3.6e-08	1.9e-06
ENSG00000168824	NSG1	1.739	1.8e-11	2.4e-09		ENSG00000143569	UBAP2L	-1.194	7.8e-09	5.1e-07
ENSG00000119865	CNRIP1	1.588	6.8e-11	8e-09		ENSG00000128594	LRRC4	-2.933	2.8e-18	1.7e-15
ENSG00000164615	CAMLG	1.076	4.9e-09	3.4e-07		ENSG00000109062	SLC9A3R1	-1.577	9.8e-11	1.1e-08
ENSG00000107537	PHYH	1.354	3.7e-10	3.5e-08		ENSG00000148926	ADM	-1.618	2.9e-12	4.8e-10
ENSG00000156298	TSPAN7	2.328	8.6e-17	3.9e-14		ENSG00000204574	ABCF1	-1.148	2e-07	8.7e-06
ENSG00000126432	PRDX5	1.088	1.3e-08	8.3e-07		ENSG00000144655	CSRNP1	-1.549	5.1e-06	0.00014
ENSG00000089723	OTUB2	1.585	4e-11	5e-09		ENSG00000148798	INA	-1.818	1.5e-05	0.00036
ENSG00000175198	PCCA	1.42	8.6e-10	7.5e-08		ENSG00000020129	NCDN	-1.289	1.1e-09	9.2e-08
ENSG00000182752	PAPPA	4.344	2.1e-17	1.1e-14		ENSG00000106004	HOXA5	-1.495	1.1e-08	6.9e-07
ENSG00000135069	PSAT1	1.138	1.4e-09	1.1e-07		ENSG00000132382	MYBBP1A	-1.192	9e-10	7.8e-08
ENSG00000151470	C4orf33	1.243	1.3e-09	1.1e-07		ENSG00000173692	PSMD1	-1.19	2.5e-11	3.4e-09
ENSG00000154330	PGM5	2.215	7.6e-14	1.8e-11		ENSG00000100416	TRMU	-1.294	2.1e-12	3.7e-10
ENSG00000184347	SLIT3	3.347	2.1e-15	6.8e-13		ENSG00000105447	GRWD1	-1.25	3.2e-12	5.2e-10
ENSG00000156171	DRAM2	1.09	3.8e-09	2.7e-07		ENSG00000167258	CDK12	-1.14	5.8e-08	2.9e-06
ENSG00000203778	FAM229B	1.264	1.6e-09	1.3e-07		ENSG00000063244	U2AF2	-1.218	3.4e-12	5.5e-10
ENSG00000119673	ACOT2	1.236	3.6e-09	2.6e-07		ENSG00000142002	DPP9	-1.336	1.1e-12	2.1e-10
ENSG00000104870	FCGRT	1.791	2.5e-14	6.4e-12		ENSG00000167491	GATAD2A	-1.207	2.1e-10	2.2e-08
ENSG00000166153	DEPDC4	1.778	1.2e-11	1.8e-09		ENSG00000173402	DAG1	-1.199	1.9e-07	8.3e-06
ENSG00000090013	BLVRB	1.421	1.4e-09	1.2e-07		ENSG00000110321	EIF4G2	-1.172	5.3e-11	6.5e-09
ENSG00000129946	SHC2	2.245	2.4e-14	6.3e-12		ENSG00000167173	C15orf39	-1.338	3.3e-09	2.4e-07
ENSG00000183628	DGCR6	1.311	1.4e-09	1.2e-07		ENSG00000170606	HSPA4	-1.174	2.5e-11	3.4e-09
ENSG00000183671	GPR1	4.194	3.1e-20	2.3e-17		ENSG00000167378	IRGQ	-1.178	4.9e-08	2.6e-06
ENSG00000185437	SH3BGR	2.014	6e-14	1.4e-11		ENSG00000196235	SUPT5H	-1.153	1.6e-08	9.7e-07
ENSG00000117600	LPPR4	2.434	9.1e-17	4.1e-14		ENSG00000198604	BAZ1A	-1.125	2.9e-08	1.6e-06
ENSG00000012171	SEMA3B	1.76	6.8e-12	1e-09		ENSG00000100401	RANGAP1	-1.217	9.4e-12	1.4e-09
ENSG00000112667	DNPH1	1.095	2.2e-08	1.3e-06		ENSG00000160949	TONSL	-1.166	3.7e-07	1.5e-05
ENSG00000102683	SGCG	6.212	1.3e-18	8.9e-16		ENSG00000186193	SAPCD2	-1.266	1.6e-09	1.3e-07
ENSG00000164758	MED30	1.225	8.2e-09	5.4e-07		ENSG00000110046	ATG2A	-1.292	1.5e-07	6.6e-06
ENSG00000186998	EMID1	1.542	3.1e-09	2.3e-07		ENSG00000171617	ENC1	-1.384	4.4e-11	5.5e-09
ENSG00000044574	HSPA5	1.035	1.1e-08	7.1e-07		ENSG00000183741	CBX6	-1.11	4.1e-07	1.6e-05
ENSG00000116761	CTH	1.645	1.7e-13	3.8e-11		ENSG00000241945	PWP2	-1.279	2.9e-12	4.9e-10
ENSG00000148450	MSRB2	1.375	1.6e-09	1.3e-07		ENSG00000130204	TOMM40	-1.238	2.2e-10	2.3e-08
ENSG00000146477	SLC22A3	2.531	7.2e-16	2.6e-13		ENSG00000130821	SLC6A8	-1.253	6.4e-12	9.7e-10
ENSG00000101849	TBL1X	1.404	4e-11	5.1e-09		ENSG00000137267	TUBB2A	-1.485	1e-11	1.5e-09
ENSG00000140450	ARRDC4	1.09	6.6e-09	4.5e-07		ENSG00000256663	RP11-424C20.2	-1.425	8.9e-12	1.3e-09
ENSG00000204381	LAYN	1.236	2.3e-09	1.8e-07		ENSG00000041982	TNC	-1.454	3.8e-07	1.5e-05
ENSG00000172986	GXYLT2	1.321	2.7e-09	2.1e-07		ENSG00000160214	RRP1	-1.186	1.5e-10	1.6e-08
ENSG00000155304	HSPA13	0.988	4.6e-08	2.4e-06		ENSG00000117450	PRDX1	-1.283	2.3e-10	2.3e-08
ENSG00000005448	WDR54	1.126	2.2e-08	1.3e-06		ENSG00000125912	NCLN	-1.227	4e-12	6.5e-10
ENSG00000155961	RAB39B	1.672	1.7e-10	1.8e-08		ENSG00000100345	MYH9	-1.048	1.3e-05	0.00031
ENSG00000153879	CEBPG	1.406	1.3e-12	2.4e-10		ENSG00000125968	ID1	-1.443	1.4e-10	1.5e-08
ENSG00000140688	C16orf58	1.208	2.7e-09	2e-07		ENSG00000070814	TCOF1	-1.069	8e-07	2.9e-05
ENSG00000150403	TMCO3	1.123	4.5e-09	3.2e-07		ENSG00000175305	CCNE2	-1.313	3.6e-10	3.5e-08
ENSG00000204387	C6orf48	2.24	2.1e-23	2.4e-20		ENSG00000179348	GATA2	-1.357	3.3e-07	1.3e-05
ENSG00000171992	SYNPO	3.029	9.9e-15	2.8e-12		ENSG00000139438	FAM222A	-2.307	1.4e-14	3.8e-12
ENSG00000126016	AMOT	1.703	8.4e-11	9.9e-09		ENSG00000122566	HNRNPA2B1	-1.088	1e-06	3.6e-05
ENSG00000173376	NDNF	1.746	2.2e-11	3e-09		ENSG00000132768	DPH2	-1.227	1.3e-10	1.5e-08
ENSG00000118292	C1orf54	2.506	5.4e-15	1.7e-12		ENSG00000102034	ELF4	-1.267	1.9e-06	6.2e-05
ENSG00000130529	TRPM4	1.5	1.2e-09	1e-07		ENSG00000104812	GYS1	-1.233	2.2e-10	2.3e-08
ENSG00000104231	ZFAND1	1.266	1.6e-10	1.7e-08		ENSG00000223959	AFG3L1P	-1.249	4.1e-07	1.6e-05
ENSG00000120820	GLT8D2	1.416	4.6e-10	4.3e-08		ENSG00000107959	PITRM1	-1.115	5.4e-08	2.8e-06
ENSG00000169239	CA5B	1.275	3e-09	2.3e-07		ENSG00000241015	TPM3P9	-1.446	8e-09	5.2e-07
ENSG00000119681	LTBP2	1.627	2.6e-10	2.6e-08		ENSG00000198464	ZNF480	-1.403	2.7e-10	2.7e-08
ENSG00000111052	LIN7A	1.706	8.6e-13	1.7e-10		ENSG00000185359	HGS	-1.095	1.1e-06	3.9e-05
ENSG00000130005	GAMT	1.263	1.3e-08	8e-07		ENSG00000037474	NSUN2	-1.076	8e-08	3.9e-06
ENSG00000176209	SMIM19	1.159	3.5e-08	1.9e-06		ENSG00000105576	TNPO2	-1.223	1.5e-11	2.2e-09
ENSG00000225177	RP11-390P2.4	1.799	1.1e-10	1.2e-08		ENSG00000088256	GNA11	-1.232	6.1e-12	9.3e-10
ENSG00000128272	ATF4	0.913	4.6e-07	1.8e-05		ENSG00000096384	HSP90AB1	-1.09	4.7e-09	3.3e-07
ENSG00000183087	GAS6	1.742	3.1e-11	4e-09		ENSG00000132002	DNAJB1	-1.295	6e-11	7.2e-09
ENSG00000138380	CARF	1.493	1e-10	1.2e-08		ENSG00000052749	RRP12	-1.098	1.6e-06	5.3e-05
ENSG00000146555	SDK1	1.26	4.2e-08	2.3e-06		ENSG00000104899	AMH	-1.675	5.9e-10	5.4e-08
ENSG00000164088	PPM1M	1.505	5.6e-09	3.9e-07		ENSG00000087087	SRRT	-1.108	4.3e-09	3.1e-07
ENSG00000185250	PPIL6	1.948	2.4e-11	3.3e-09		ENSG00000185963	BICD2	-1.155	7.3e-09	4.9e-07
ENSG00000145777	TSLP	1.807	5.7e-12	8.9e-10		ENSG00000132434	LANCL2	-1.297	1.2e-10	1.3e-08
ENSG00000165996	PTPLA	1.252	5.7e-08	2.9e-06		ENSG00000100813	ACIN1	-1.029	2.8e-06	8.6e-05
ENSG00000136048	DRAM1	1.446	2.9e-10	2.9e-08		ENSG00000105173	CCNE1	-1.394	5.9e-10	5.4e-08
ENSG00000111907	TPD52L1	1.116	4.1e-08	2.2e-06		ENSG00000114480	GBE1	-1.217	8.3e-08	4e-06
ENSG00000113739	STC2	0.993	3.2e-08	1.7e-06		ENSG00000269343	ZNF587B	-1.171	5.8e-08	2.9e-06
ENSG00000186417	GLDN	1.73	4e-12	6.4e-10		ENSG00000141448	GATA6	-1.433	1.2e-11	1.8e-09
ENSG00000182919	C11orf54	1.206	1.5e-08	9e-07		ENSG00000196497	IPO4	-1.346	2.8e-10	2.8e-08
ENSG00000144199	FAHD2B	1.186	8.7e-08	4.2e-06		ENSG00000167114	SLC27A4	-1.218	4.3e-08	2.3e-06
ENSG00000181804	SLC9A9	2.033	3.1e-12	5.1e-10		ENSG00000164134	NAA15	-1.036	1.3e-07	6.1e-06
ENSG00000115226	FNDC4	1.629	4.4e-11	5.5e-09		ENSG00000198431	TXNRD1	-1.102	1.8e-10	1.9e-08
ENSG00000248498	ASNSP1	4.385	2.6e-27	5e-24		ENSG00000129347	KRI1	-1.131	6.5e-10	5.8e-08
ENSG00000108448	TRIM16L	1.091	1.5e-07	6.9e-06		ENSG00000152332	UHMK1	-1.01	4.4e-06	0.00012
ENSG00000115902	SLC1A4	1.282	7.8e-09	5.2e-07		ENSG00000162231	NXF1	-1.149	2.9e-08	1.6e-06
ENSG00000100626	GALNT16	1.566	1.4e-09	1.2e-07		ENSG00000233461	RP11-295G20.2	-1.927	1.4e-14	3.8e-12
ENSG00000134146	DPH6	1.416	4.4e-10	4.2e-08		ENSG00000006712	PAF1	-1.112	6e-08	3e-06
ENSG00000172037	LAMB2	1.279	9.5e-10	8.1e-08		ENSG00000101350	KIF3B	-1.052	3.1e-06	9.3e-05
ENSG00000198353	HOXC4	2.109	1.3e-12	2.5e-10		ENSG00000179041	RRS1	-1.193	4.7e-08	2.5e-06
ENSG00000198919	DZIP3	1.01	8.4e-08	4.1e-06		ENSG00000075426	FOSL2	-1.496	1.4e-09	1.1e-07
ENSG00000203943	SAMD13	1.854	7.7e-10	6.7e-08		ENSG00000076356	PLXNA2	-1.754	2.5e-13	5.2e-11
ENSG00000171798	KNDC1	2.281	1.3e-14	3.5e-12		ENSG00000144043	TEX261	-1.133	8.8e-08	4.3e-06
ENSG00000213949	ITGA1	1.26	7.9e-09	5.2e-07		ENSG00000068654	POLR1A	-0.999	5.1e-06	0.00014
ENSG00000105327	BBC3	1.325	1.6e-08	9.7e-07		ENSG00000125266	EFNB2	-1.108	3.5e-06	0.0001
ENSG00000182199	SHMT2	0.873	1.4e-06	4.8e-05		ENSG00000134508	CABLES1	-1.128	1.4e-05	0.00034
ENSG00000231789	RP11-558F24.4	1.513	3.4e-09	2.5e-07		ENSG00000176014	TUBB6	-1.153	1e-09	8.5e-08
ENSG00000187840	EIF4EBP1	1.253	6.7e-10	6e-08		ENSG00000104824	HNRNPL	-1.142	1.5e-10	1.7e-08
ENSG00000205464	ATP6AP1L	1.447	5.4e-10	4.9e-08		ENSG00000160072	ATAD3B	-1.222	5.3e-09	3.7e-07
ENSG00000100814	CCNB1IP1	1.599	1.9e-14	5.2e-12		ENSG00000160213	CSTB	-1.389	3.3e-08	1.8e-06
ENSG00000151617	EDNRA	1.401	1e-08	6.7e-07		ENSG00000167674	HDGFRP2	-1.116	7.3e-10	6.5e-08
ENSG00000151490	PTPRO	2.424	3.7e-13	7.6e-11		ENSG00000197019	SERTAD1	-1.524	4.7e-11	5.8e-09
ENSG00000100300	TSPO	1.453	3.2e-11	4.2e-09		ENSG00000042286	AIFM2	-1.493	1.8e-05	0.00042
ENSG00000134574	DDB2	1.196	7.3e-08	3.6e-06		ENSG00000054598	FOXC1	-1.144	1.9e-06	6.1e-05
ENSG00000104413	ESRP1	3.111	3.1e-14	7.7e-12		ENSG00000128191	DGCR8	-1.046	7.9e-06	0.00021
ENSG00000264063	MIR3687	0.956	5.7e-07	2.2e-05		ENSG00000105723	GSK3A	-1.194	5.5e-07	2.1e-05
ENSG00000187720	THSD4	1.289	6.1e-09	4.2e-07		ENSG00000108592	FTSJ3	-1.003	8.5e-06	0.00022
ENSG00000197467	COL13A1	1.691	3.1e-11	4e-09		ENSG00000048162	NOP16	-1.252	1.5e-08	9e-07
ENSG00000205133	TRIQK	1.088	5.9e-07	2.2e-05		ENSG00000161011	SQSTM1	-1.112	1.7e-08	1e-06
ENSG00000146054	TRIM7	2.069	2.1e-11	2.9e-09		ENSG00000170385	SLC30A1	-1.143	1.2e-07	5.8e-06
ENSG00000117533	VAMP4	1.26	3.5e-08	1.9e-06		ENSG00000162063	CCNF	-1.134	1.3e-08	8e-07
ENSG00000091947	TMEM101	0.984	1.1e-06	3.9e-05		ENSG00000167394	ZNF668	-1.434	8.8e-11	1e-08
ENSG00000100316	RPL3	0.86	8e-07	2.9e-05		ENSG00000104852	SNRNP70	-0.991	1.6e-06	5.4e-05
ENSG00000013583	HEBP1	1.74	4.4e-10	4.2e-08		ENSG00000108424	KPNB1	-0.981	3.9e-06	0.00011
ENSG00000102316	MAGED2	0.919	2.8e-07	1.1e-05		ENSG00000067334	DNTTIP2	-1.033	3.6e-08	2e-06
ENSG00000144935	TRPC1	0.955	1.6e-06	5.2e-05		ENSG00000119707	RBM25	-1.011	2.1e-05	0.00045
ENSG00000127990	SGCE	1.012	4.2e-07	1.7e-05		ENSG00000130119	GNL3L	-1.048	5.4e-07	2.1e-05
ENSG00000137285	TUBB2B	1.784	2.1e-12	3.7e-10		ENSG00000104853	CLPTM1	-1.181	9.8e-10	8.3e-08
ENSG00000107518	ATRNL1	1.063	9.1e-08	4.4e-06		ENSG00000108312	UBTF	-1.036	1.6e-07	7.2e-06
ENSG00000120256	LRP11	0.95	1.2e-07	5.6e-06		ENSG00000103326	CAPN15	-1.072	5.3e-07	2e-05
ENSG00000135390	ATP5G2	0.947	6.8e-07	2.5e-05		ENSG00000082516	GEMIN5	-1.03	9.8e-08	4.6e-06
ENSG00000070669	ASNS	0.911	1.2e-07	5.5e-06		ENSG00000108671	PSMD11	-1.033	7.3e-08	3.6e-06
ENSG00000099622	CIRBP	0.879	4.5e-07	1.8e-05		ENSG00000182551	ADI1	-1.201	1.1e-09	9.4e-08
ENSG00000152256	PDK1	0.973	7.8e-08	3.8e-06		ENSG00000132819	RBM38	-1.183	1.1e-08	7.2e-07
ENSG00000163703	CRELD1	1.194	4.5e-08	2.4e-06		ENSG00000164086	DUSP7	-1.197	2.3e-07	9.5e-06
ENSG00000074935	TUBE1	1.014	1.3e-07	6e-06		ENSG00000115541	HSPE1	-1.182	6.6e-09	4.5e-07
ENSG00000075043	KCNQ2	1.521	5.1e-10	4.7e-08		ENSG00000151929	BAG3	-1.392	1.8e-07	7.9e-06
ENSG00000100196	KDELR3	1.423	1.3e-08	8.1e-07		ENSG00000117395	EBNA1BP2	-1.116	1.5e-09	1.2e-07
ENSG00000124212	PTGIS	1.952	6e-08	3e-06		ENSG00000067225	PKM	-1.143	1.6e-08	9.7e-07
ENSG00000247809	NR2F2-AS1	2.672	7e-11	8.3e-09		ENSG00000120875	DUSP4	-1.369	1.8e-05	0.00042
ENSG00000071537	SEL1L	1.276	3.1e-10	3e-08		ENSG00000177628	GBA	-1.2	2.8e-06	8.5e-05
ENSG00000146733	PSPH	0.899	1.7e-06	5.7e-05		ENSG00000006744	ELAC2	-1.046	1e-08	6.5e-07
ENSG00000169439	SDC2	0.969	1.5e-06	5e-05		ENSG00000104142	VPS18	-1.15	1.4e-08	8.6e-07
ENSG00000078114	NEBL	1.301	2.1e-08	1.2e-06		ENSG00000146731	CCT6A	-1.043	1.5e-09	1.2e-07
ENSG00000170915	PAQR8	2.106	8.8e-14	2e-11		ENSG00000167657	DAPK3	-1.163	3.2e-10	3.1e-08
ENSG00000224294	RP3-326I13.1	4.595	2.5e-16	1e-13		ENSG00000130706	ADRM1	-1.112	1.5e-09	1.2e-07
ENSG00000133706	LARS	0.932	5.4e-07	2.1e-05		ENSG00000198286	CARD11	-3.062	1.3e-09	1.1e-07
ENSG00000139209	SLC38A4	3.257	1e-13	2.3e-11		ENSG00000115963	RND3	-1.151	2.9e-10	2.9e-08
ENSG00000124749	COL21A1	2.537	1.8e-12	3.3e-10		ENSG00000033050	ABCF2	-1.021	9.1e-08	4.4e-06
ENSG00000154027	AK5	1.7	4.4e-10	4.2e-08		ENSG00000109066	TMEM104	-1.4	8.1e-10	7e-08
ENSG00000157514	TSC22D3	2.425	2.4e-25	3.8e-22		ENSG00000139800	ZIC5	-1.188	6.1e-07	2.3e-05
ENSG00000173210	ABLIM3	2.54	2.1e-14	5.6e-12		ENSG00000137275	RIPK1	-1.115	7.3e-07	2.7e-05
ENSG00000118407	FILIP1	3.27	1.1e-12	2.1e-10		ENSG00000115568	ZNF142	-1.104	2.3e-05	0.0005
ENSG00000164176	EDIL3	1.642	3.7e-09	2.7e-07		ENSG00000153443	UBALD1	-1.442	1.8e-06	6e-05
ENSG00000106070	GRB10	0.936	1.1e-06	3.8e-05		ENSG00000123064	DDX54	-1.004	2.5e-07	1.1e-05
ENSG00000107020	PLGRKT	1.151	5.7e-07	2.1e-05		ENSG00000169683	LRRC45	-1.074	2.4e-07	1e-05
ENSG00000142765	SYTL1	1.728	7.6e-11	8.9e-09		ENSG00000163659	TIPARP	-1.045	3.2e-07	1.3e-05
ENSG00000110693	SOX6	1.642	8.2e-10	7.2e-08		ENSG00000168439	STIP1	-1.005	2.4e-07	1e-05
ENSG00000119729	RHOQ	0.954	2e-07	8.6e-06		ENSG00000159214	CCDC24	-1.933	2.3e-14	5.9e-12
ENSG00000125246	CLYBL	1.688	2.9e-09	2.2e-07		ENSG00000176058	TPRN	-1.324	1.3e-07	6e-06
ENSG00000077942	FBLN1	1.236	6e-08	3e-06		ENSG00000134815	DHX34	-1.092	4.5e-09	3.2e-07
ENSG00000184254	ALDH1A3	1.074	3.3e-07	1.4e-05		ENSG00000138074	SLC5A6	-1.108	1.9e-09	1.5e-07
ENSG00000186994	KANK3	1.762	2.5e-11	3.3e-09		ENSG00000148296	SURF6	-1.052	4.1e-06	0.00012
ENSG00000112530	PACRG	3.024	1.7e-11	2.3e-09		ENSG00000102230	PCYT1B	-1.64	1e-10	1.2e-08
ENSG00000178585	CTNNBIP1	1.064	8.1e-07	2.9e-05		ENSG00000125741	OPA3	-1.131	6.9e-08	3.4e-06
ENSG00000075651	PLD1	1.435	2.3e-08	1.3e-06		ENSG00000148840	PPRC1	-0.987	2.6e-05	0.00054
ENSG00000100968	NFATC4	1.133	1.6e-07	7.2e-06		ENSG00000170325	PRDM10	-1.273	4.9e-08	2.5e-06
ENSG00000140937	CDH11	5.109	8e-15	2.3e-12		ENSG00000174243	DDX23	-1.056	2.8e-09	2.1e-07
ENSG00000164318	EGFLAM	1.588	9.3e-10	8e-08		ENSG00000184216	IRAK1	-1.01	6.8e-07	2.5e-05
ENSG00000185532	PRKG1	1.107	1.6e-07	7.2e-06		ENSG00000054967	RELT	-1.157	1.2e-08	7.4e-07
ENSG00000065717	TLE2	2.228	3.6e-11	4.6e-09		ENSG00000108270	AATF	-1.026	5.1e-08	2.6e-06
ENSG00000100246	DNAL4	1.138	2e-06	6.5e-05		ENSG00000111642	CHD4	-0.932	3.4e-05	0.00068
ENSG00000169933	FRMPD4	2	2.2e-10	2.3e-08		ENSG00000126777	KTN1	-0.927	5.9e-06	0.00016
ENSG00000175600	SUGCT	1.204	4.3e-07	1.7e-05		ENSG00000146063	TRIM41	-1.068	3.2e-08	1.7e-06
ENSG00000022267	FHL1	0.84	7e-06	0.00019		ENSG00000158545	ZC3H18	-1.057	1.6e-05	0.00038
ENSG00000114021	NIT2	0.881	4.5e-06	0.00013		ENSG00000145555	MYO10	-1.077	1.9e-07	8.4e-06
ENSG00000125821	DTD1	0.881	3.8e-06	0.00011		ENSG00000261659	LA16c-313D11.12	-2.247	4.2e-12	6.7e-10
ENSG00000164398	ACSL6	1.72	2.6e-11	3.4e-09		ENSG00000104419	NDRG1	-1.009	1.6e-07	7.2e-06
ENSG00000214174	AMZ2P1	1.754	4.5e-11	5.5e-09		ENSG00000125148	MT2A	-1.582	7.9e-09	5.2e-07
ENSG00000183765	CHEK2	1.042	1.9e-06	6.1e-05		ENSG00000166197	NOLC1	-0.963	1.8e-07	7.8e-06
ENSG00000049192	ADAMTS6	1.469	4e-09	2.9e-07		ENSG00000212123	PRR22	-1.781	1.4e-10	1.5e-08
ENSG00000076716	GPC4	1.58	2e-10	2.1e-08		ENSG00000213585	VDAC1	-1.072	4.4e-09	3.1e-07
ENSG00000176428	VPS37D	1.781	2.9e-10	2.9e-08		ENSG00000083312	TNPO1	-0.958	2.3e-07	9.9e-06
ENSG00000184903	IMMP2L	1.096	1.1e-06	3.9e-05		ENSG00000155115	GTF3C6	-1.058	5.7e-09	3.9e-07
ENSG00000124570	SERPINB6	1.016	5.7e-07	2.2e-05		ENSG00000162066	AMDHD2	-1.253	1.9e-06	6.2e-05
ENSG00000126858	RHOT1	0.928	5.4e-07	2.1e-05		ENSG00000181873	IBA57	-1.142	4.4e-07	1.7e-05
ENSG00000115252	PDE1A	2.116	5.1e-12	8e-10		ENSG00000204256	BRD2	-0.931	3.8e-06	0.00011
ENSG00000250305	KIAA1456	1.838	1.3e-10	1.5e-08		ENSG00000177192	PUS1	-1.065	2.1e-07	8.8e-06
ENSG00000166986	MARS	0.859	1.9e-06	6.3e-05		ENSG00000071626	DAZAP1	-1.023	8.7e-09	5.7e-07
ENSG00000064692	SNCAIP	2.347	6e-13	1.2e-10		ENSG00000100591	AHSA1	-1.064	9.1e-09	5.9e-07
ENSG00000086506	HBQ1	2.011	1e-09	8.5e-08		ENSG00000111424	VDR	-1.235	2.5e-08	1.4e-06
ENSG00000154102	C16orf74	1.935	4.3e-10	4.1e-08		ENSG00000155097	ATP6V1C1	-0.985	1.5e-06	4.9e-05
ENSG00000188153	COL4A5	0.949	7.8e-07	2.8e-05		ENSG00000140320	BAHD1	-1.044	2.2e-06	7.1e-05
ENSG00000120925	RNF170	0.968	6.1e-07	2.3e-05		ENSG00000144040	SFXN5	-1.223	7.5e-07	2.8e-05
ENSG00000066248	NGEF	1.465	4.9e-08	2.5e-06		ENSG00000175592	FOSL1	-3.073	4.5e-16	1.7e-13
ENSG00000138193	PLCE1	1.129	9e-07	3.2e-05		ENSG00000117148	ACTL8	-3.086	1.5e-13	3.3e-11
ENSG00000107798	LIPA	0.87	1.3e-06	4.6e-05		ENSG00000147536	GINS4	-0.996	4.7e-07	1.8e-05
ENSG00000162105	SHANK2	2.839	4.5e-11	5.6e-09		ENSG00000157557	ETS2	-1.171	1.1e-07	5e-06
ENSG00000156500	FAM122C	1.423	8.2e-09	5.4e-07		ENSG00000160439	RDH13	-1.035	4.3e-06	0.00012
ENSG00000141639	MAPK4	1.549	3e-08	1.7e-06		ENSG00000185090	MANEAL	-1.008	1.1e-06	3.8e-05
ENSG00000161860	SYCE2	1.93	7e-09	4.7e-07		ENSG00000146094	DOK3	-2.424	1.2e-11	1.7e-09
ENSG00000144668	ITGA9	1.676	1.8e-09	1.4e-07		ENSG00000169871	TRIM56	-1.276	3.8e-05	0.00075
ENSG00000079101	CLUL1	3.526	1.7e-12	3.1e-10		ENSG00000184787	UBE2G2	-0.962	4.9e-07	1.9e-05
ENSG00000142611	PRDM16	3.119	2.2e-11	3e-09		ENSG00000040633	PHF23	-1.121	7.3e-09	4.9e-07
ENSG00000115414	FN1	1.208	1.9e-07	8.4e-06		ENSG00000200879	SNORD14E	-2.736	4.2e-17	2e-14
ENSG00000137691	C11orf70	1.652	5e-09	3.5e-07		ENSG00000145220	LYAR	-1.005	4e-07	1.6e-05
ENSG00000215218	UBE2QL1	1.817	7.7e-09	5.1e-07		ENSG00000132507	EIF5A	-0.997	2.1e-07	9e-06
ENSG00000089248	ERP29	0.872	1.1e-06	3.9e-05		ENSG00000197451	HNRNPAB	-0.958	3e-07	1.2e-05
ENSG00000223891	OSER1-AS1	1.477	7.5e-09	5e-07		ENSG00000099849	RASSF7	-1.414	4.1e-09	3e-07
ENSG00000137103	TMEM8B	1.87	2.8e-08	1.6e-06		ENSG00000162980	ARL5A	-0.989	4.8e-08	2.5e-06
ENSG00000266714	MYO15B	2.82	3.8e-17	1.9e-14		ENSG00000184886	PIGW	-1.145	3.1e-09	2.3e-07
ENSG00000174640	SLCO2A1	2.537	6.4e-11	7.6e-09		ENSG00000139372	TDG	-0.982	5.1e-08	2.6e-06
ENSG00000061337	LZTS1	2.041	4.7e-09	3.3e-07		ENSG00000100726	TELO2	-0.987	3.7e-06	0.00011
ENSG00000159167	STC1	3.34	4.9e-23	5.3e-20		ENSG00000011304	PTBP1	-0.982	2e-08	1.1e-06
ENSG00000132669	RIN2	3.252	4.1e-16	1.6e-13		ENSG00000154310	TNIK	-1	2.5e-05	0.00052
ENSG00000171476	HOPX	1.741	8.9e-09	5.8e-07		ENSG00000154222	CC2D1B	-0.98	5.9e-07	2.2e-05
ENSG00000005961	ITGA2B	1.676	3.7e-09	2.7e-07		ENSG00000172757	CFL1	-1.029	2.5e-09	1.9e-07
ENSG00000135473	PAN2	1.306	6.4e-10	5.8e-08		ENSG00000118900	UBN1	-0.919	4.6e-05	0.00087
ENSG00000105855	ITGB8	1.429	2.5e-08	1.4e-06		ENSG00000142178	SIK1	-1.299	7e-07	2.6e-05
ENSG00000163359	COL6A3	2.545	1.4e-10	1.5e-08		ENSG00000136830	FAM129B	-1.088	4.3e-07	1.7e-05
ENSG00000172889	EGFL7	1.136	3.2e-06	9.6e-05		ENSG00000170633	RNF34	-1.062	5.9e-09	4e-07
ENSG00000068137	PLEKHH3	1.085	7.4e-07	2.7e-05		ENSG00000153395	LPCAT1	-0.98	3e-07	1.2e-05
ENSG00000117151	CTBS	1.083	1.3e-06	4.5e-05		ENSG00000260852	FBXL19-AS1	-1.568	7.1e-10	6.3e-08
ENSG00000068885	IFT80	0.995	2e-06	6.3e-05		ENSG00000143319	ISG20L2	-1.023	1.5e-08	9e-07
ENSG00000125354	2019-09-06	1.366	2.1e-09	1.7e-07		ENSG00000162129	CLPB	-1.007	2.3e-08	1.3e-06
ENSG00000135842	FAM129A	1.56	4.8e-12	7.6e-10		ENSG00000105676	ARMC6	-1.144	1.3e-07	6.1e-06
ENSG00000158270	COLEC12	1.832	2.6e-12	4.4e-10		ENSG00000196700	ZNF512B	-0.885	0.00016	0.0024
ENSG00000110013	SIAE	1.084	1.1e-06	3.8e-05		ENSG00000136273	HUS1	-1.086	5.6e-07	2.1e-05
ENSG00000116667	C1orf21	0.866	3.9e-06	0.00011		ENSG00000142751	GPN2	-0.966	4.4e-05	0.00084
ENSG00000172432	GTPBP2	1.171	2.1e-08	1.2e-06		ENSG00000174374	WBSCR16	-1.076	1.3e-08	7.9e-07
ENSG00000177854	TMEM187	1.514	1.5e-07	6.7e-06		ENSG00000166068	SPRED1	-1.08	5.5e-08	2.8e-06
ENSG00000101255	TRIB3	2.404	6.7e-21	5.5e-18		ENSG00000103356	EARS2	-0.999	4.2e-08	2.2e-06
ENSG00000106804	C5	1.938	2.7e-10	2.7e-08		ENSG00000126461	SCAF1	-0.953	0.00017	0.0025
ENSG00000110619	CARS	0.871	1.9e-06	6.2e-05		ENSG00000040531	CTNS	-1.219	5.3e-08	2.7e-06
ENSG00000112964	GHR	1.194	3.6e-07	1.5e-05		ENSG00000105821	DNAJC2	-0.929	2.2e-05	0.00048
ENSG00000115944	COX7A2L	0.772	1.8e-05	0.00041		ENSG00000184378	ACTRT3	-2.081	6.2e-12	9.5e-10
ENSG00000132329	RAMP1	1.087	2.1e-06	6.7e-05		ENSG00000101246	ARFRP1	-0.972	7.1e-06	0.00019
ENSG00000146416	AIG1	0.86	2.8e-06	8.5e-05		ENSG00000135912	TTLL4	-1.004	1.5e-06	5.1e-05
ENSG00000151876	FBXO4	0.968	1.6e-05	0.00038		ENSG00000149503	INCENP	-0.918	6.6e-05	0.0012
ENSG00000073910	FRY	1.517	3.1e-08	1.7e-06		ENSG00000152684	PELO	-1.1	4.5e-09	3.2e-07
ENSG00000104763	ASAH1	0.839	6.9e-06	0.00018		ENSG00000231607	DLEU2	-1.1	2.5e-06	7.8e-05
ENSG00000105373	GLTSCR2	0.853	5.3e-06	0.00015		ENSG00000254986	DPP3	-1.141	2.5e-08	1.4e-06
ENSG00000119138	KLF9	0.94	2.3e-06	7.1e-05		ENSG00000173120	KDM2A	-0.939	1.2e-05	0.0003
ENSG00000178568	ERBB4	1.688	5.7e-11	6.9e-09		ENSG00000099814	CEP170B	-0.976	6.5e-05	0.0012
ENSG00000048052	HDAC9	1.426	1.1e-08	7.1e-07		ENSG00000107949	BCCIP	-0.969	6.4e-08	3.2e-06
ENSG00000106714	CNTNAP3	1.335	3.2e-07	1.3e-05		ENSG00000167461	RAB8A	-1.061	9.9e-09	6.4e-07
ENSG00000169964	TMEM42	1.491	7.1e-10	6.3e-08		ENSG00000143384	MCL1	-0.946	7.3e-08	3.6e-06
ENSG00000102125	TAZ	0.879	2e-05	0.00044		ENSG00000100941	PNN	-0.896	0.00016	0.0024
ENSG00000110076	NRXN2	1.823	3.1e-08	1.7e-06		ENSG00000112208	BAG2	-1.093	2.2e-08	1.3e-06
ENSG00000115828	QPCT	1.099	1.8e-06	5.9e-05		ENSG00000164778	EN2	-1.165	3.3e-05	0.00067
ENSG00000145794	MEGF10	2.21	4.6e-09	3.2e-07		ENSG00000116350	SRSF4	-0.931	4.2e-06	0.00012
ENSG00000169758	C15orf27	1.902	7.1e-12	1.1e-09		ENSG00000189252	SPANXN3	-2.826	1.1e-08	6.9e-07
ENSG00000173275	ZNF449	1.033	1.3e-06	4.6e-05		ENSG00000169710	FASN	-0.921	0.00016	0.0023
ENSG00000185345	PARK2	2.669	5.4e-16	2.1e-13		ENSG00000103549	RNF40	-0.844	0.00013	0.002
ENSG00000196074	SYCP2	1.339	1.6e-07	7e-06		ENSG00000267427	CTC-503J8.6	-1.349	2.5e-08	1.4e-06
ENSG00000198856	OSTC	0.785	5.9e-06	0.00016		ENSG00000198952	SMG5	-0.894	7.3e-06	0.00019
ENSG00000239474	KLHL41	1.746	9.1e-10	7.8e-08		ENSG00000079215	SLC1A3	-1.162	6.4e-08	3.2e-06
ENSG00000141337	ARSG	1.071	9.6e-07	3.4e-05		ENSG00000110660	SLC35F2	-0.947	2e-07	8.6e-06
ENSG00000143575	HAX1	0.742	5.2e-05	0.00097		ENSG00000130810	PPAN	-1.103	2e-07	8.5e-06
ENSG00000150275	PCDH15	2.684	4.9e-11	6e-09		ENSG00000173599	PC	-1.208	3.3e-08	1.8e-06
ENSG00000153044	CENPH	0.769	1.9e-05	0.00043		ENSG00000253187	HOXA10-AS	-1.79	1e-11	1.5e-09
ENSG00000155966	AFF2	1.997	1.1e-11	1.6e-09		ENSG00000114993	RTKN	-1.081	4.4e-07	1.7e-05
ENSG00000170011	MYRIP	2.013	6.5e-09	4.4e-07		ENSG00000135723	FHOD1	-1.035	2.1e-05	0.00047
ENSG00000213123	TCTEX1D2	1.374	7.9e-07	2.9e-05		ENSG00000228544	CCDC183-AS1	-1.951	2.5e-10	2.5e-08
ENSG00000168243	GNG4	1.287	4.8e-08	2.5e-06		ENSG00000116285	ERRFI1	-1.07	2.4e-08	1.3e-06
ENSG00000143303	RRNAD1	0.913	3.7e-06	0.00011		ENSG00000185800	DMWD	-1.025	9.2e-05	0.0015
ENSG00000146592	CREB5	1.084	9.3e-07	3.3e-05		ENSG00000151014	CCRN4L	-1.065	6.1e-08	3.1e-06
ENSG00000114115	RBP1	1.361	2.3e-06	7.4e-05		ENSG00000136718	IMP4	-0.974	2.8e-07	1.2e-05
ENSG00000116990	MYCL	1.055	5.5e-06	0.00015		ENSG00000146834	MEPCE	-0.982	9e-07	3.2e-05
ENSG00000168350	DEGS2	2.562	6.6e-10	5.9e-08		ENSG00000152056	AP1S3	-1.05	4.9e-05	0.00092
ENSG00000066382	MPPED2	1.957	1.9e-09	1.5e-07		ENSG00000163110	PDLIM5	-0.939	8.8e-06	0.00023
ENSG00000163629	PTPN13	0.992	3.8e-07	1.5e-05		ENSG00000163428	LRRC58	-0.898	8.1e-06	0.00021
ENSG00000233593	RP4-665J23.1	1.044	2.5e-05	0.00053		ENSG00000129250	KIF1C	-0.875	2.4e-05	0.00052
ENSG00000063180	CA11	1.184	2.9e-07	1.2e-05		ENSG00000164924	YWHAZ	-0.891	1.2e-06	4.3e-05
ENSG00000049323	LTBP1	0.985	4.2e-06	0.00012		ENSG00000167721	TSR1	-0.873	1.2e-05	0.00028
ENSG00000087303	NID2	1.729	1.7e-11	2.3e-09		ENSG00000213699	SLC35F6	-1.036	4.2e-07	1.7e-05
ENSG00000102934	PLLP	1.764	4.6e-09	3.2e-07		ENSG00000119139	TJP2	-0.99	3.2e-05	0.00065
ENSG00000116584	ARHGEF2	0.843	1.2e-05	0.00029		ENSG00000130816	DNMT1	-0.839	9.3e-05	0.0016
ENSG00000141338	ABCA8	2.796	7.5e-12	1.1e-09		ENSG00000181472	ZBTB2	-0.953	1.4e-05	0.00033
ENSG00000167393	PPP2R3B	0.921	9.4e-06	0.00024		ENSG00000163874	ZC3H12A	-1.555	1.4e-09	1.2e-07
ENSG00000123243	ITIH5	2.752	6.7e-10	6e-08		ENSG00000166401	SERPINB8	-2.269	3.6e-12	5.8e-10
ENSG00000133114	GPALPP1	0.914	6.9e-06	0.00018		ENSG00000197170	PSMD12	-0.865	0.00021	0.003
ENSG00000168675	LDLRAD4	1.906	3.8e-09	2.7e-07		ENSG00000090905	TNRC6A	-0.959	0.00019	0.0027
ENSG00000092036	HAUS4	1.335	1.6e-09	1.2e-07		ENSG00000108179	PPIF	-0.959	1.9e-07	8.1e-06
ENSG00000120262	CCDC170	1.95	2.5e-10	2.5e-08		ENSG00000144381	HSPD1	-1.015	3.5e-07	1.4e-05
ENSG00000138036	DYNC2LI1	0.902	3.2e-06	9.6e-05		ENSG00000110047	EHD1	-1.069	1.1e-06	3.9e-05
ENSG00000146151	HMGCLL1	2.561	1.4e-12	2.7e-10		ENSG00000110583	NAA40	-0.983	1.6e-06	5.3e-05
ENSG00000171703	TCEA2	1.095	5.2e-06	0.00015		ENSG00000137713	PPP2R1B	-0.929	2.3e-07	9.7e-06
ENSG00000246465	RP11-57A19.2	1.223	9.2e-07	3.3e-05		ENSG00000140521	POLG	-0.932	2.4e-06	7.5e-05
ENSG00000263006	ROCK1P1	1.658	5.5e-08	2.8e-06		ENSG00000161036	LRWD1	-0.986	4.2e-07	1.7e-05
ENSG00000072682	P4HA2	0.933	4.8e-06	0.00014		ENSG00000164442	CITED2	-1.189	3.3e-07	1.3e-05
ENSG00000103024	NME3	0.75	0.0001	0.0016		ENSG00000181449	SOX2	-1.128	9.4e-07	3.4e-05
ENSG00000113231	PDE8B	1.62	2.6e-08	1.4e-06		ENSG00000127418	FGFRL1	-1.003	2.8e-05	0.00058
ENSG00000128849	CGNL1	1.3	2.2e-07	9.3e-06		ENSG00000169905	TOR1AIP2	-0.856	1e-05	0.00026
ENSG00000133401	PDZD2	1.794	2.5e-09	1.9e-07		ENSG00000177225	PDDC1	-0.911	1.4e-05	0.00034
ENSG00000162976	PQLC3	1.223	1.7e-06	5.5e-05		ENSG00000204386	NEU1	-1.062	2.5e-08	1.4e-06
ENSG00000002746	HECW1	2.652	3.8e-11	4.9e-09		ENSG00000087269	NOP14	-0.876	5.4e-06	0.00015
ENSG00000114796	KLHL24	0.838	2.9e-05	0.0006		ENSG00000110721	CHKA	-1.059	1.6e-07	7e-06
ENSG00000138468	SENP7	1.023	7.1e-06	0.00019		ENSG00000182224	CYB5D1	-0.991	1.8e-07	8.1e-06
ENSG00000135778	NTPCR	0.789	6.1e-05	0.0011		ENSG00000114648	KLHL18	-0.917	5e-06	0.00014
ENSG00000250917	RP4-785G19.5	1.952	8.2e-09	5.3e-07		ENSG00000189306	RRP7A	-0.922	1.4e-06	4.6e-05
ENSG00000106066	CPVL	0.772	7e-05	0.0012		ENSG00000268670	CTD-2622I13.3	-2.083	1.8e-07	7.9e-06
ENSG00000151623	NR3C2	0.924	4.2e-05	0.00081		ENSG00000023909	GCLM	-0.951	1.6e-06	5.3e-05
ENSG00000185432	METTL7A	1.131	4.7e-07	1.8e-05		ENSG00000131462	TUBG1	-0.998	9.5e-07	3.4e-05
ENSG00000111275	ALDH2	0.983	1.1e-05	0.00027		ENSG00000141452	C18orf8	-1.013	7.9e-06	0.00021
ENSG00000115361	ACADL	1.27	3.8e-07	1.5e-05		ENSG00000171223	JUNB	-1.247	2e-07	8.7e-06
ENSG00000170271	FAXDC2	3.116	8.4e-11	9.8e-09		ENSG00000197020	ZNF100	-1.869	1.6e-09	1.3e-07
ENSG00000176896	TCEANC	1.226	7.4e-07	2.7e-05		ENSG00000105127	AKAP8	-0.987	3.9e-08	2.1e-06
ENSG00000186530	XKR5	3.627	3.3e-16	1.3e-13		ENSG00000129351	ILF3	-0.865	2.4e-06	7.6e-05
ENSG00000188672	RHCE	2.248	4.3e-10	4.1e-08		ENSG00000182841	RRP7B	-0.943	3.5e-06	0.0001
ENSG00000197763	TXNRD3	0.948	1.4e-05	0.00032		ENSG00000114767	RRP9	-1.077	6.4e-06	0.00017
ENSG00000068831	RASGRP2	2.542	3.5e-10	3.4e-08		ENSG00000132326	PER2	-1.148	3.9e-05	0.00076
ENSG00000106025	TSPAN12	1.358	3.1e-09	2.3e-07		ENSG00000177963	RIC8A	-0.977	5.3e-08	2.7e-06
ENSG00000137876	RSL24D1	0.854	7.5e-06	0.0002		ENSG00000180900	SCRIB	-0.837	0.00039	0.0047
ENSG00000152208	GRID2	3.8	3.9e-11	5e-09		ENSG00000136158	SPRY2	-1.28	1.1e-05	0.00027
ENSG00000168209	DDIT4	2.133	1.4e-18	9.4e-16		ENSG00000151461	UPF2	-0.867	0.00012	0.0019
ENSG00000228594	C1orf233	1.423	5e-07	1.9e-05		ENSG00000115875	SRSF7	-0.946	7.6e-08	3.7e-06
ENSG00000272316	XXbac-BPGBPG55C20.2	1.985	6.7e-10	6e-08		ENSG00000148300	REXO4	-0.961	6.2e-05	0.0011
ENSG00000145335	SNCA	0.953	1.3e-05	0.00031		ENSG00000148843	PDCD11	-0.852	6.7e-06	0.00018
ENSG00000187735	TCEA1	0.783	9.1e-06	0.00023		ENSG00000178695	KCTD12	-1.462	5.6e-05	0.001
ENSG00000189056	RELN	2.184	5.7e-13	1.1e-10		ENSG00000198000	NOL8	-0.882	3.1e-05	0.00063
ENSG00000221866	PLXNA4	3.38	1.7e-10	1.8e-08		ENSG00000066322	ELOVL1	-1.093	3.8e-08	2.1e-06
ENSG00000088881	EBF4	2.073	1.4e-10	1.5e-08		ENSG00000160193	WDR4	-1.07	9.7e-08	4.6e-06
ENSG00000131773	KHDRBS3	1.245	1.4e-08	8.6e-07		ENSG00000177542	SLC25A22	-1.03	1.2e-05	0.00029
ENSG00000197043	ANXA6	0.821	5.4e-06	0.00015		ENSG00000198573	SPANXC	-5.042	9.7e-17	4.2e-14
ENSG00000119514	GALNT12	1.359	1.4e-07	6.4e-06		ENSG00000101311	FERMT1	-1.027	7.6e-05	0.0013
ENSG00000124098	FAM210B	0.851	3.3e-05	0.00068		ENSG00000166670	MMP10	-3.09	9.8e-14	2.2e-11
ENSG00000188162	OTOG	1.819	4.7e-10	4.4e-08		ENSG00000186654	PRR5	-1.407	1.2e-09	1e-07
ENSG00000033122	LRRC7	2.363	2.1e-09	1.7e-07		ENSG00000196374	HIST1H2BM	-2.304	0.00071	0.0076
ENSG00000136010	ALDH1L2	2.047	2.2e-16	8.8e-14		ENSG00000132467	UTP3	-0.938	3.9e-05	0.00077
ENSG00000136490	LIMD2	1.327	2.6e-07	1.1e-05		ENSG00000198087	CD2AP	-0.876	4.7e-05	0.00089
ENSG00000140600	SH3GL3	0.886	4e-05	0.00078		ENSG00000026036	RTEL1-TNFRSF6B	-1.421	3.6e-07	1.4e-05
ENSG00000065609	SNAP91	2.609	4.1e-14	1e-11		ENSG00000074800	ENO1	-0.948	1.2e-07	5.5e-06
ENSG00000154079	C6orf57	1.993	3.8e-13	7.6e-11		ENSG00000107262	BAG1	-1.049	1.1e-05	0.00028
ENSG00000175161	CADM2	2.284	1.6e-10	1.7e-08		ENSG00000163961	RNF168	-0.866	6e-05	0.0011
ENSG00000090539	CHRD	1.763	1.3e-07	6.1e-06		ENSG00000174996	KLC2	-0.926	8.1e-05	0.0014
ENSG00000187609	EXD3	1.288	2.9e-06	8.8e-05		ENSG00000055130	CUL1	-0.883	2.6e-06	8e-05
ENSG00000254860	TMEM9B-AS1	1.365	4.2e-07	1.7e-05		ENSG00000141985	SH3GL1	-0.984	5.4e-07	2.1e-05
ENSG00000120278	PLEKHG1	1.463	1.9e-08	1.1e-06		ENSG00000055044	NOP58	-0.872	1.1e-06	3.9e-05
ENSG00000235706	DICER1-AS1	1.358	8.3e-07	3e-05		ENSG00000087088	BAX	-1.078	5.6e-07	2.1e-05
ENSG00000010626	LRRC23	1.43	2.1e-08	1.2e-06		ENSG00000120149	MSX2	-1.293	5.8e-09	4e-07
ENSG00000078319	PMS2P1	1.217	1.7e-06	5.7e-05		ENSG00000175793	SFN	-2.552	4.8e-10	4.4e-08
ENSG00000205309	NT5M	2.08	2.8e-12	4.7e-10		ENSG00000103042	SLC38A7	-1.157	1.6e-06	5.2e-05
ENSG00000250091	DNAH10OS	2.562	1.2e-08	7.4e-07		ENSG00000128626	MRPS12	-1.109	1.6e-06	5.4e-05
ENSG00000020181	GPR124	2.352	4e-13	8.1e-11		ENSG00000142207	URB1	-0.862	1.6e-05	0.00037
ENSG00000035115	SH3YL1	1.413	4.4e-08	2.3e-06		ENSG00000269951	RP11-797A18.6	-1.405	1.1e-06	3.9e-05
ENSG00000182132	KCNIP1	3.925	2.9e-10	2.8e-08		ENSG00000138166	DUSP5	-1.383	1.3e-05	0.00031
ENSG00000231584	FAHD2CP	1.04	1.6e-05	0.00036		ENSG00000104885	DOT1L	-0.978	4e-07	1.6e-05
ENSG00000196975	ANXA4	0.913	1.5e-05	0.00035		ENSG00000107815	C10orf2	-0.849	0.00019	0.0027
ENSG00000010361	FUZ	0.796	6.7e-05	0.0012		ENSG00000158526	TSR2	-0.912	9.6e-06	0.00024
ENSG00000104883	PEX11G	1.542	3.4e-07	1.4e-05		ENSG00000174405	LIG4	-0.936	0.00021	0.003
ENSG00000105223	PLD3	0.816	1.2e-05	0.00029		ENSG00000146963	C7orf55-LUC7L2	-0.896	2.7e-05	0.00056
ENSG00000112715	VEGFA	0.847	1.2e-05	0.0003		ENSG00000088888	MAVS	-0.892	0.0004	0.0049
ENSG00000236104	ZBTB22	0.918	2.4e-05	0.00052		ENSG00000100413	POLR3H	-0.872	1.2e-05	0.00029
ENSG00000050165	DKK3	2.329	1.2e-10	1.3e-08		ENSG00000164687	FABP5	-0.979	9.7e-08	4.6e-06
ENSG00000136040	PLXNC1	2.165	2.4e-09	1.8e-07		ENSG00000260114	CTD-2574D22.4	-1.788	4.9e-10	4.5e-08
ENSG00000142599	RERE	0.911	3e-05	0.00062		ENSG00000185298	CCDC137	-1.006	0.00018	0.0026
ENSG00000153132	CLGN	2.036	1.5e-15	5e-13		ENSG00000204604	ZNF468	-1.059	5e-06	0.00014
ENSG00000147251	DOCK11	0.893	1.6e-05	0.00036		ENSG00000104825	NFKBIB	-0.968	4.4e-05	0.00084
ENSG00000231259	AC125232.1	0.9	5.2e-05	0.00097		ENSG00000108021	FAM208B	-0.791	0.00011	0.0018
ENSG00000143224	PPOX	0.931	6.4e-06	0.00017		ENSG00000107021	TBC1D13	-1.001	2.6e-06	7.9e-05
ENSG00000160323	ADAMTS13	1.177	1e-06	3.5e-05		ENSG00000143799	PARP1	-0.81	2.7e-05	0.00057
ENSG00000198846	TOX	2.39	7.5e-12	1.1e-09		ENSG00000173327	MAP3K11	-0.964	4.3e-06	0.00012
ENSG00000235531	RP11-383H13.1	1.91	5.4e-10	4.9e-08		ENSG00000178896	EXOSC4	-1.09	1.5e-06	5e-05
ENSG00000042317	SPATA7	1.076	1.7e-06	5.5e-05		ENSG00000174744	BRMS1	-1.014	4.7e-07	1.8e-05
ENSG00000121851	POLR3GL	1.094	5.7e-06	0.00016		ENSG00000175283	DOLK	-1.146	1.9e-07	8.4e-06
ENSG00000198860	TSEN15	1.042	4.2e-07	1.7e-05		ENSG00000269352	AC018766.5	-1.689	4.5e-11	5.5e-09
ENSG00000168394	TAP1	0.866	1.4e-05	0.00034		ENSG00000084710	EFR3B	-1.472	5e-08	2.6e-06
ENSG00000142303	ADAMTS10	2.259	2.2e-10	2.3e-08		ENSG00000100294	MCAT	-0.934	1.2e-05	0.00029
ENSG00000183346	C10orf107	2.822	1.7e-09	1.3e-07		ENSG00000115762	PLEKHB2	-0.936	9.2e-08	4.4e-06
ENSG00000253250	C8orf88	0.801	3.5e-05	0.0007		ENSG00000182141	ZNF708	-1.068	1.2e-05	0.00029
ENSG00000254106	AC011366.3	5.302	9.2e-11	1.1e-08		ENSG00000031823	RANBP3	-0.979	9.8e-08	4.7e-06
ENSG00000031698	SARS	1.105	4.8e-08	2.5e-06		ENSG00000101447	FAM83D	-1.046	6.6e-07	2.4e-05
ENSG00000242247	ARFGAP3	0.871	1.2e-05	0.0003		ENSG00000160828	STAG3L2	-1.118	2e-05	0.00045
ENSG00000130338	TULP4	0.752	3.7e-05	0.00073		ENSG00000177606	JUN	-0.895	2.5e-07	1e-05
ENSG00000138378	STAT4	1.412	1.4e-07	6.5e-06		ENSG00000178409	BEND3	-1.022	0.00025	0.0033
ENSG00000163040	CCDC74A	1.021	2.6e-06	8.1e-05		ENSG00000041802	LSG1	-0.895	1.9e-06	6.1e-05
ENSG00000184304	PRKD1	1.467	1.5e-08	9.2e-07		ENSG00000116649	SRM	-0.977	1.5e-05	0.00035
ENSG00000159307	SCUBE1	3.323	3.2e-13	6.7e-11		ENSG00000070495	JMJD6	-0.93	6.6e-05	0.0012
ENSG00000164694	FNDC1	2.104	2.8e-08	1.5e-06		ENSG00000116560	SFPQ	-0.868	8.5e-05	0.0014
ENSG00000177917	ARL6IP6	0.79	0.0001	0.0016		ENSG00000162302	RPS6KA4	-0.995	1.6e-06	5.3e-05
ENSG00000196365	LONP1	0.713	4e-05	0.00078		ENSG00000169515	CCDC8	-0.841	0.00044	0.0052
ENSG00000046889	PREX2	1.014	1.2e-05	0.00028		ENSG00000176165	FOXG1	-1.113	3.7e-05	0.00074
ENSG00000183513	COA5	0.764	0.00019	0.0027		ENSG00000108433	GOSR2	-0.936	0.0015	0.014
ENSG00000132406	TMEM128	1.129	2.6e-07	1.1e-05		ENSG00000100304	TTLL12	-0.906	3.2e-07	1.3e-05
ENSG00000184227	ACOT1	1.163	1.1e-06	3.7e-05		ENSG00000129282	MRM1	-1.462	3.3e-06	9.7e-05
ENSG00000049089	COL9A2	1.263	3.3e-07	1.4e-05		ENSG00000129968	ABHD17A	-0.981	8.1e-08	3.9e-06
ENSG00000125510	OPRL1	2.429	4.7e-09	3.3e-07		ENSG00000178921	PFAS	-0.828	3e-05	0.00061
ENSG00000134245	WNT2B	3.051	1.4e-15	4.8e-13		ENSG00000213024	NUP62	-0.828	7.2e-05	0.0013
ENSG00000164039	BDH2	0.809	0.00011	0.0017		ENSG00000214022	REPIN1	-0.874	5.1e-06	0.00014
ENSG00000176912	C18orf56	1.571	8.4e-07	3e-05		ENSG00000013503	POLR3B	-0.908	3e-06	9e-05
ENSG00000090861	AARS	0.875	5e-06	0.00014		ENSG00000215301	DDX3X	-0.796	4.3e-05	0.00083
ENSG00000126091	ST3GAL3	1.052	9.4e-06	0.00024		ENSG00000137834	SMAD6	-1.136	1.2e-06	4e-05
ENSG00000166750	SLFN5	2.059	2.1e-13	4.6e-11		ENSG00000170185	USP38	-0.847	1.5e-05	0.00034
ENSG00000113073	SLC4A9	3.188	3.9e-10	3.7e-08		ENSG00000101191	DIDO1	-0.896	0.00016	0.0024
ENSG00000185046	ANKS1B	1.46	9.6e-07	3.4e-05		ENSG00000197182	FLJ27365	-1.662	1.7e-08	1e-06
ENSG00000244219	GS1-259H13.2	1.338	5.3e-08	2.7e-06		ENSG00000099364	FBXL19	-0.816	0.00012	0.0019
ENSG00000157445	CACNA2D3	1.344	2.6e-07	1.1e-05		ENSG00000180921	FAM83H	-0.938	3.2e-05	0.00065
ENSG00000156218	ADAMTSL3	1.611	8.4e-08	4.1e-06		ENSG00000103966	EHD4	-0.938	8.4e-05	0.0014
ENSG00000257698	RP11-620J15.3	1.337	1.8e-07	7.9e-06		ENSG00000116237	ICMT	-0.821	7.1e-06	0.00019
ENSG00000106688	SLC1A1	1.338	2.6e-07	1.1e-05		ENSG00000099817	POLR2E	-0.862	5.1e-05	0.00096
ENSG00000175643	RMI2	0.945	1.8e-05	0.00041		ENSG00000100605	ITPK1	-1.002	3.2e-06	9.6e-05
ENSG00000178053	MLF1	0.752	2.7e-05	0.00056		ENSG00000135763	URB2	-0.864	1e-05	0.00026
ENSG00000170899	GSTA4	0.806	7.1e-05	0.0013		ENSG00000128564	VGF	-2.278	2.6e-11	3.4e-09
ENSG00000175575	PAAF1	0.867	3.6e-05	0.00072		ENSG00000011451	WIZ	-0.996	2.5e-05	0.00053
ENSG00000264827	AL592188.4	1.794	5.8e-11	7e-09		ENSG00000106546	AHR	-0.91	1.9e-06	6.1e-05
ENSG00000100767	PAPLN	0.892	1.3e-05	0.00031		ENSG00000178252	WDR6	-0.834	0.00019	0.0028
ENSG00000154721	JAM2	2.079	1e-09	8.9e-08		ENSG00000121716	PILRB	-1.14	1.4e-06	4.7e-05
ENSG00000164751	PEX2	0.759	6.1e-05	0.0011		ENSG00000204611	ZNF616	-0.952	1.7e-05	0.0004
ENSG00000106278	PTPRZ1	2.763	1.4e-16	5.8e-14		ENSG00000175130	MARCKSL1	-0.873	6.6e-05	0.0012
ENSG00000111843	TMEM14C	0.711	6e-05	0.0011		ENSG00000187772	LIN28B	-1.192	5.4e-05	0.001
ENSG00000141314	RHBDL3	1.435	9e-08	4.3e-06		ENSG00000270069	RP6-99M1.2	-1.196	5.3e-06	0.00015
ENSG00000082293	COL19A1	1.724	1.8e-08	1.1e-06		ENSG00000196406	SPANXD	-5.388	2.9e-15	9.2e-13
ENSG00000119650	IFT43	1.01	2.3e-05	0.00051		ENSG00000011007	TCEB3	-0.803	9.5e-05	0.0016
ENSG00000183049	CAMK1D	1.642	5e-09	3.5e-07		ENSG00000198830	HMGN2	-0.877	2.3e-06	7.2e-05
ENSG00000135338	LCA5	1.135	4.7e-06	0.00013		ENSG00000170322	NFRKB	-0.784	0.00054	0.0062
ENSG00000174137	FAM53A	1.192	9.5e-06	0.00024		ENSG00000170088	TMEM192	-0.831	0.00018	0.0026
ENSG00000203875	SNHG5	1.098	5.8e-08	2.9e-06		ENSG00000236269	ENO1-IT1	-1.552	6.9e-07	2.6e-05
ENSG00000082482	KCNK2	0.906	0.00015	0.0022		ENSG00000131389	SLC6A6	-0.856	6e-05	0.0011
ENSG00000071242	RPS6KA2	1.241	1.6e-07	7.2e-06		ENSG00000088986	DYNLL1	-0.942	2.2e-07	9.3e-06
ENSG00000205084	TMEM231	0.843	8.9e-05	0.0015		ENSG00000137776	SLTM	-0.819	2e-05	0.00044
ENSG00000182185	RAD51B	1.001	6.3e-06	0.00017		ENSG00000164053	ATRIP	-0.995	4.6e-07	1.8e-05
ENSG00000109705	NKX3-2	1.344	1.5e-07	6.9e-06		ENSG00000184675	AMER1	-0.904	0.00033	0.0042
ENSG00000146070	PLA2G7	2.266	1.7e-09	1.4e-07		ENSG00000135966	TGFBRAP1	-0.861	5e-05	0.00094
ENSG00000173698	GPR64	1.526	1.5e-08	9.1e-07		ENSG00000113356	POLR3G	-0.922	2.8e-06	8.5e-05
ENSG00000263400	CTC-297N7.5	1.925	2.9e-09	2.2e-07		ENSG00000162769	FLVCR1	-0.906	4.7e-07	1.8e-05
ENSG00000005471	ABCB4	1.85	9.5e-10	8.1e-08		ENSG00000196230	TUBB	-0.815	6.3e-05	0.0011
ENSG00000023697	DERA	0.755	9.3e-05	0.0016		ENSG00000167470	MIDN	-1.21	1.2e-07	5.5e-06
ENSG00000102032	RENBP	2.164	4.6e-10	4.3e-08		ENSG00000007923	DNAJC11	-0.824	3.1e-05	0.00064
ENSG00000125826	RBCK1	0.785	0.00032	0.0041		ENSG00000063176	SPHK2	-1.129	1.5e-07	6.8e-06
ENSG00000103253	HAGHL	1.004	5.6e-05	0.001		ENSG00000186575	NF2	-0.811	2e-05	0.00045
ENSG00000108018	SORCS1	1.755	6.6e-09	4.5e-07		ENSG00000198917	C9orf114	-0.914	5.5e-05	0.001
ENSG00000134595	SOX3	3.136	7.5e-10	6.6e-08		ENSG00000105732	ZNF574	-1.044	7e-06	0.00019
ENSG00000146426	TIAM2	0.975	1.5e-05	0.00036		ENSG00000135387	CAPRIN1	-0.765	0.00023	0.0032
ENSG00000152154	TMEM178A	3.307	1.6e-11	2.2e-09		ENSG00000186871	ERCC6L	-0.863	1.5e-05	0.00035
ENSG00000164161	HHIP	2.211	3.3e-14	8.3e-12		ENSG00000234771	RP11-395P17.3	-1.626	1.4e-10	1.5e-08
ENSG00000172053	QARS	0.662	0.00025	0.0033		ENSG00000106344	RBM28	-0.812	0.00078	0.0082
ENSG00000175183	CSRP2	0.765	5e-05	0.00094		ENSG00000110713	NUP98	-0.812	8.8e-06	0.00023
ENSG00000176142	TMEM39A	0.792	6.5e-05	0.0012		ENSG00000112365	ZBTB24	-0.824	0.00012	0.0018
ENSG00000187535	IFT140	0.882	4.5e-05	0.00085		ENSG00000125676	THOC2	-0.743	0.00073	0.0078
ENSG00000188338	SLC38A3	3.01	4.4e-11	5.5e-09		ENSG00000180667	YOD1	-0.81	7.4e-05	0.0013
ENSG00000011295	TTC19	0.77	4.5e-05	0.00086		ENSG00000270145	CTD-2267D19.6	-1.343	3.6e-07	1.4e-05
ENSG00000112304	ACOT13	0.742	0.00017	0.0025		ENSG00000035141	FAM136A	-0.799	5e-05	0.00093
ENSG00000115155	OTOF	3.43	1.7e-09	1.3e-07		ENSG00000040199	PHLPP2	-0.779	0.00065	0.0071
ENSG00000117069	ST6GALNAC5	1.756	5.2e-08	2.7e-06		ENSG00000082153	BZW1	-0.85	2.5e-05	0.00053
ENSG00000147234	FRMPD3	1.776	3.2e-08	1.8e-06		ENSG00000157978	LDLRAP1	-0.973	8.7e-06	0.00022
ENSG00000148481	FAM188A	0.765	5.1e-05	0.00095		ENSG00000161981	SNRNP25	-0.969	2.7e-07	1.1e-05
ENSG00000163479	SSR2	0.883	6.2e-06	0.00017		ENSG00000177303	CASKIN2	-1.032	0.00054	0.0062
ENSG00000167720	SRR	1.031	1.5e-05	0.00036		ENSG00000104067	TJP1	-0.774	0.00037	0.0046
ENSG00000170689	HOXB9	0.914	1.5e-05	0.00034		ENSG00000104722	NEFM	-2.042	4.5e-08	2.4e-06
ENSG00000186364	NUDT17	1.138	1.1e-05	0.00026		ENSG00000117394	SLC2A1	-0.928	2.9e-06	8.8e-05
ENSG00000189366	ALG1L	1.211	1.1e-05	0.00028		ENSG00000126945	HNRNPH2	-0.856	2.8e-06	8.5e-05
ENSG00000219626	FAM228B	1.481	1.3e-08	8.1e-07		ENSG00000153048	CARHSP1	-0.917	1.2e-05	0.00029
ENSG00000229956	ZRANB2-AS2	1.894	1e-08	6.5e-07		ENSG00000166478	ZNF143	-0.933	4.3e-06	0.00012
ENSG00000087116	ADAMTS2	1.88	3e-08	1.7e-06		ENSG00000182473	EXOC7	-0.783	0.00012	0.0019
ENSG00000108924	HLF	1.126	1.1e-05	0.00027		ENSG00000197106	SLC6A17	-1.819	1.5e-09	1.2e-07
ENSG00000127241	MASP1	3.201	2.8e-09	2.1e-07		ENSG00000258881	AC007040.11	-2.002	1e-07	4.8e-06
ENSG00000132639	SNAP25	2.804	2e-11	2.7e-09		ENSG00000267896	AC018766.4	-1.675	2.1e-07	9.1e-06
ENSG00000172572	PDE3A	2.593	2.1e-08	1.2e-06		ENSG00000029153	ARNTL2	-0.768	0.0014	0.013
ENSG00000178031	ADAMTSL1	4.066	1.1e-08	7.2e-07		ENSG00000038358	EDC4	-0.784	0.00015	0.0023
ENSG00000065621	GSTO2	2.025	1.6e-12	2.9e-10		ENSG00000065000	AP3D1	-0.833	2.8e-06	8.6e-05
ENSG00000079739	PGM1	0.744	9.8e-05	0.0016		ENSG00000099917	MED15	-0.95	9.2e-06	0.00023
ENSG00000107736	CDH23	2.072	2.3e-11	3.2e-09		ENSG00000103064	SLC7A6	-0.795	0.0001	0.0017
ENSG00000112137	PHACTR1	3.435	1.2e-10	1.4e-08		ENSG00000112984	KIF20A	-0.915	1.2e-05	0.00028
ENSG00000128185	DGCR6L	0.776	0.00022	0.003		ENSG00000123136	DDX39A	-0.996	3.7e-06	0.00011
ENSG00000137133	HINT2	0.825	0.00027	0.0036		ENSG00000124193	SRSF6	-0.765	0.0001	0.0017
ENSG00000140057	AK7	2.086	2.3e-09	1.8e-07		ENSG00000136720	HS6ST1	-0.862	9.4e-05	0.0016
ENSG00000143612	C1orf43	0.683	9.9e-05	0.0016		ENSG00000137124	ALDH1B1	-0.872	7.3e-06	0.00019
ENSG00000152969	JAKMIP1	1.144	2.4e-06	7.4e-05		ENSG00000163376	KBTBD8	-0.852	9.6e-05	0.0016
ENSG00000168135	KCNJ4	2.16	3.9e-08	2.1e-06		ENSG00000169991	IFFO2	-0.915	0.00052	0.006
ENSG00000168398	BDKRB2	2.795	1.6e-11	2.2e-09		ENSG00000197136	PCNXL3	-0.8	0.00037	0.0046
ENSG00000236537	RP11-732M18.3	0.787	0.00011	0.0017		ENSG00000119718	EIF2B2	-0.889	8.3e-06	0.00022
ENSG00000082996	RNF13	0.705	0.00013	0.0021		ENSG00000164048	ZNF589	-0.814	0.00037	0.0046
ENSG00000105550	FGF21	3.321	3.6e-10	3.5e-08		ENSG00000164251	F2RL1	-0.969	1.6e-06	5.2e-05
ENSG00000108264	TADA2A	0.788	2.9e-05	0.0006		ENSG00000167670	CHAF1A	-0.792	5.1e-05	0.00096
ENSG00000115073	ACTR1B	0.694	0.00017	0.0025		ENSG00000174840	PDE12	-0.816	1.9e-05	0.00043
ENSG00000125730	C3	2.344	2.4e-07	1e-05		ENSG00000183955	SETD8	-0.826	3.7e-05	0.00073
ENSG00000153404	PLEKHG4B	1.388	2.3e-06	7.2e-05		ENSG00000196417	ZNF765	-0.904	1.6e-05	0.00037
ENSG00000168994	PXDC1	0.878	3.7e-05	0.00073		ENSG00000261884	CTC-479C5.12	-1.641	4.5e-08	2.4e-06
ENSG00000171160	MORN4	1.052	1.4e-05	0.00034		ENSG00000103043	VAC14	-0.92	2e-05	0.00044
ENSG00000218510	LINC00339	0.942	0.00011	0.0018		ENSG00000104969	SGTA	-0.934	3.3e-07	1.4e-05
ENSG00000229847	EMX2OS	2.033	6.1e-09	4.2e-07		ENSG00000109756	RAPGEF2	-0.921	0.00027	0.0036
ENSG00000109911	ELP4	0.759	0.00023	0.0031		ENSG00000137497	NUMA1	-0.737	0.0011	0.011
ENSG00000138286	FAM149B1	0.931	2e-05	0.00045		ENSG00000148297	MED22	-0.883	3.3e-05	0.00067
ENSG00000148700	ADD3	0.742	4.2e-05	0.00082		ENSG00000148343	FAM73B	-0.986	7.9e-06	0.00021
ENSG00000198597	ZNF536	2.282	2.7e-13	5.6e-11		ENSG00000164045	CDC25A	-0.812	4.5e-05	0.00086
ENSG00000111981	ULBP1	2.017	1.7e-11	2.3e-09		ENSG00000169299	PGM2	-0.874	4.8e-06	0.00014
ENSG00000120669	SOHLH2	2.836	1.1e-10	1.2e-08		ENSG00000189241	TSPYL1	-0.797	5.8e-05	0.0011
ENSG00000162755	KLHDC9	1.786	7.7e-09	5.1e-07		ENSG00000006607	FARP2	-0.86	1.8e-06	5.8e-05
ENSG00000170324	FRMPD2	5.386	5.6e-09	3.8e-07		ENSG00000115415	STAT1	-0.864	6.1e-06	0.00017
ENSG00000176771	NCKAP5	1.552	7.7e-08	3.8e-06		ENSG00000124608	AARS2	-0.836	3.2e-05	0.00066
ENSG00000245648	RP11-277P12.20	2.498	3.6e-13	7.3e-11		ENSG00000128245	YWHAH	-0.899	3.6e-07	1.5e-05
ENSG00000245910	SNHG6	0.711	0.00012	0.0019		ENSG00000156697	UTP14A	-0.793	0.00012	0.0018
ENSG00000259485	CTD-2147F2.1	1.144	3.7e-06	0.00011		ENSG00000166886	NAB2	-1.082	6.2e-05	0.0011
ENSG00000109790	KLHL5	0.793	4.5e-05	0.00086		ENSG00000173915	USMG5	-0.957	1.3e-06	4.4e-05
ENSG00000128881	TTBK2	0.947	8.4e-06	0.00022		ENSG00000204569	PPP1R10	-0.803	0.00079	0.0082
ENSG00000128965	CHAC1	2.526	9.9e-13	1.9e-10		ENSG00000204673	AKT1S1	-0.96	6.5e-06	0.00017
ENSG00000154269	ENPP3	2.396	2.6e-09	2e-07		ENSG00000214717	ZBED1	-0.859	2.7e-05	0.00056
ENSG00000176971	FIBIN	3.018	8.1e-09	5.3e-07		ENSG00000243156	MICAL3	-0.847	0.00018	0.0026
ENSG00000185633	NDUFA4L2	2.247	1.5e-08	9.1e-07		ENSG00000089737	DDX24	-0.822	2.2e-06	7e-05
ENSG00000006071	ABCC8	1.639	1.6e-08	9.6e-07		ENSG00000104835	SARS2	-1.11	1.6e-06	5.4e-05
ENSG00000171408	PDE7B	3.875	1.6e-08	9.6e-07		ENSG00000125454	SLC25A19	-0.958	0.00027	0.0036
ENSG00000184922	FMNL1	2.366	3.5e-09	2.6e-07		ENSG00000164466	SFXN1	-0.778	2.3e-05	0.0005
ENSG00000185008	ROBO2	1.395	2.3e-07	9.6e-06		ENSG00000165732	DDX21	-0.774	5.7e-05	0.0011
ENSG00000186522	2019-09-10	0.751	6.2e-05	0.0011		ENSG00000006062	MAP3K14	-1.271	2.8e-07	1.2e-05
ENSG00000258561	RP11-72M17.1	1.632	3e-08	1.7e-06		ENSG00000067955	CBFB	-0.796	3.7e-05	0.00074
ENSG00000062038	CDH3	1.534	5.7e-07	2.2e-05		ENSG00000109606	DHX15	-0.821	2.4e-06	7.5e-05
ENSG00000121005	CRISPLD1	0.791	8.6e-05	0.0015		ENSG00000119559	C19orf25	-1.028	6.9e-07	2.6e-05
ENSG00000108666	C17orf75	0.731	0.00026	0.0034		ENSG00000130165	ELOF1	-1.021	5.4e-06	0.00015
ENSG00000117016	RIMS3	2.376	2.8e-17	1.4e-14		ENSG00000136891	TEX10	-0.933	8.9e-07	3.2e-05
ENSG00000128513	POT1	0.729	7.3e-05	0.0013		ENSG00000140691	ARMC5	-1.103	4.9e-07	1.9e-05
ENSG00000137764	MAP2K5	0.872	0.0001	0.0017		ENSG00000160392	C19orf47	-1.006	1.6e-05	0.00038
ENSG00000138829	FBN2	1.021	8.2e-07	3e-05		ENSG00000173039	RELA	-0.868	0.00035	0.0044
ENSG00000152348	ATG10	0.792	0.00028	0.0037		ENSG00000189091	SF3B3	-0.764	9.2e-05	0.0015
ENSG00000164929	BAALC	1.997	1.1e-07	5.4e-06		ENSG00000267161	AC005943.5	-2.035	8.7e-10	7.5e-08
ENSG00000168936	TMEM129	0.668	0.00026	0.0034		ENSG00000148331	ASB6	-0.952	6.7e-05	0.0012
ENSG00000170275	CRTAP	0.665	0.00015	0.0023		ENSG00000166900	STX3	-0.771	0.00079	0.0083
ENSG00000174498	IGDCC3	1.844	2.1e-08	1.2e-06		ENSG00000168924	LETM1	-0.792	4.8e-05	0.00091
ENSG00000186469	GNG2	1.272	5.1e-07	1.9e-05		ENSG00000260006	RP11-469M7.1	-1.162	0.00011	0.0017
ENSG00000105088	OLFM2	1.629	4e-08	2.1e-06		ENSG00000273066	RP11-216L13.19	-1.588	6.7e-09	4.5e-07
ENSG00000107438	PDLIM1	0.838	7.3e-05	0.0013		ENSG00000059145	UNKL	-0.882	4.3e-05	0.00083
ENSG00000134684	YARS	0.916	3e-06	8.9e-05		ENSG00000103005	USB1	-1.124	1.4e-05	0.00033
ENSG00000139973	SYT16	1.376	3.4e-07	1.4e-05		ENSG00000163811	WDR43	-0.807	3.3e-06	9.9e-05
ENSG00000213614	HEXA	0.662	0.00046	0.0054		ENSG00000173744	AGFG1	-0.788	0.00013	0.002
ENSG00000223745	RP4-717I23.3	1.795	1.7e-10	1.8e-08		ENSG00000093000	NUP50	-0.76	8.4e-05	0.0014
ENSG00000234327	AC012146.7	1.049	4.8e-05	0.00091		ENSG00000118946	PCDH17	-0.949	0.0031	0.023
ENSG00000248890	HHIP-AS1	2.213	1.1e-09	8.9e-08		ENSG00000128709	HOXD9	-1.46	1.3e-06	4.5e-05
ENSG00000112992	NNT	0.832	2.9e-05	0.00059		ENSG00000161996	WDR90	-0.829	0.00022	0.0031
ENSG00000130748	TMEM160	0.784	0.00024	0.0033		ENSG00000065978	YBX1	-0.813	2.5e-06	7.7e-05
ENSG00000138613	APH1B	0.848	6.7e-05	0.0012		ENSG00000105298	CACTIN	-0.927	6.1e-07	2.3e-05
ENSG00000145362	ANK2	1.421	2.7e-10	2.7e-08		ENSG00000106263	EIF3B	-0.754	9.9e-05	0.0016
ENSG00000187773	FAM69C	2.735	2.7e-10	2.7e-08		ENSG00000111206	FOXM1	-0.85	0.00016	0.0024
ENSG00000267374	LINC00669	1.176	7.8e-06	0.00021		ENSG00000112787	FBRSL1	-0.898	8.6e-05	0.0015
ENSG00000091986	CCDC80	1.155	2e-06	6.5e-05		ENSG00000115761	NOL10	-0.796	1.9e-05	0.00043
ENSG00000142892	PIGK	0.696	0.00014	0.0021		ENSG00000160299	PCNT	-0.834	0.00032	0.0041
ENSG00000154645	CHODL	2.02	1.1e-08	6.8e-07		ENSG00000164506	STXBP5	-0.829	0.00012	0.0019
ENSG00000196839	ADA	0.951	2.9e-05	0.00059		ENSG00000256006	AC084117.3	-2.542	1.7e-12	3.1e-10
ENSG00000107874	CUEDC2	0.702	0.00052	0.006		ENSG00000095002	MSH2	-0.749	0.00025	0.0034
ENSG00000130303	BST2	2.987	6.8e-08	3.4e-06		ENSG00000102974	CTCF	-0.761	0.00088	0.009
ENSG00000132031	MATN3	1.971	3.3e-08	1.8e-06		ENSG00000141098	GFOD2	-0.877	1.4e-05	0.00033
ENSG00000144406	UNC80	1.701	1.1e-07	5.2e-06		ENSG00000160633	SAFB	-0.858	0.0007	0.0076
ENSG00000154175	ABI3BP	4.278	3.3e-10	3.2e-08		ENSG00000161847	RAVER1	-1.067	1.4e-05	0.00033
ENSG00000235652	RP11-545I5.3	1.879	2.2e-09	1.7e-07		ENSG00000126749	EMG1	-0.92	1.1e-06	3.8e-05
ENSG00000270641	TSIX	1.15	0.0021	0.018		ENSG00000179051	RCC2	-0.782	1.7e-05	0.00039
ENSG00000096093	EFHC1	0.98	4.3e-05	0.00083		ENSG00000067533	RRP15	-0.76	0.00026	0.0035
ENSG00000101400	SNTA1	1.52	2.5e-08	1.4e-06		ENSG00000103653	CSK	-0.831	0.00013	0.002
ENSG00000135643	KCNMB4	0.923	3e-05	0.00063		ENSG00000113649	TCERG1	-0.756	0.00059	0.0066
ENSG00000166349	RAG1	1.877	1.4e-06	4.7e-05		ENSG00000115364	MRPL19	-0.818	7e-06	0.00019
ENSG00000169126	ARMC4	0.821	7.4e-05	0.0013		ENSG00000134697	GNL2	-0.74	0.00014	0.0021
ENSG00000178852	EFCAB13	1.483	3.4e-07	1.4e-05		ENSG00000165280	VCP	-0.85	8.3e-07	3e-05
ENSG00000235508	RPS2P7	1.104	1.9e-05	0.00042		ENSG00000182481	KPNA2	-0.81	1.7e-05	0.0004
ENSG00000144824	PHLDB2	1.551	4.4e-08	2.3e-06		ENSG00000102786	INTS6	-0.822	0.00059	0.0066
ENSG00000150556	LYPD6B	1.202	1.6e-05	0.00037		ENSG00000130164	LDLR	-0.97	1.2e-05	0.00029
ENSG00000259291	RP11-617F23.1	2.283	2.7e-09	2e-07		ENSG00000181284	TMEM102	-1.425	1e-08	6.7e-07
ENSG00000004799	PDK4	1.769	1.5e-07	6.9e-06		ENSG00000204160	ZDHHC18	-0.854	6.4e-05	0.0011
ENSG00000006459	KDM7A	0.82	8.8e-05	0.0015		ENSG00000064651	SLC12A2	-0.782	6.5e-05	0.0012
ENSG00000010810	FYN	0.752	0.00012	0.0018		ENSG00000090621	PABPC4	-0.773	2e-05	0.00045
ENSG00000105784	RUNDC3B	0.942	3.5e-05	0.00071		ENSG00000125651	GTF2F1	-0.807	1.9e-05	0.00043
ENSG00000178947	LINC00086	1.22	6.7e-06	0.00018		ENSG00000128973	CLN6	-0.842	2.8e-05	0.00058
ENSG00000109472	CPE	0.933	4.2e-06	0.00012		ENSG00000149930	TAOK2	-0.714	0.0013	0.012
ENSG00000131558	EXOC4	0.737	6.1e-05	0.0011		ENSG00000114554	PLXNA1	-0.799	0.00058	0.0065
ENSG00000146966	DENND2A	2.411	3e-11	4e-09		ENSG00000187555	USP7	-0.714	0.00066	0.0072
ENSG00000152082	MZT2B	0.653	0.00047	0.0055		ENSG00000061936	SFSWAP	-0.752	0.00058	0.0065
ENSG00000171174	RBKS	1.485	1.4e-07	6.2e-06		ENSG00000084652	TXLNA	-0.751	6.5e-05	0.0012
ENSG00000183762	KREMEN1	1.103	4.1e-06	0.00012		ENSG00000215012	C22orf29	-0.87	0.00055	0.0063
ENSG00000102452	NALCN	1.999	4.1e-11	5.1e-09		ENSG00000011376	LARS2	-0.832	2.3e-06	7.1e-05
ENSG00000114757	PEX5L	3.184	1.2e-07	5.7e-06		ENSG00000130726	TRIM28	-0.821	2.4e-06	7.4e-05
ENSG00000164294	GPX8	0.697	0.00056	0.0064		ENSG00000149480	MTA2	-0.83	2.8e-06	8.6e-05
ENSG00000099864	PALM	1.15	5e-06	0.00014		ENSG00000169258	GPRIN1	-0.897	3.3e-05	0.00067
ENSG00000119801	YPEL5	0.844	5e-05	0.00095		ENSG00000054267	ARID4B	-0.748	0.00033	0.0042
ENSG00000182054	IDH2	1.252	3.7e-08	2e-06		ENSG00000100522	GNPNAT1	-0.8	1e-05	0.00026
ENSG00000185808	PIGP	0.839	0.0001	0.0016		ENSG00000176840	MIR7-3HG	-2.613	2.1e-13	4.5e-11
ENSG00000135298	BAI3	2.795	4.1e-16	1.6e-13		ENSG00000105771	SMG9	-0.938	1.7e-05	0.00039
ENSG00000140988	RPS2	0.665	0.00038	0.0046		ENSG00000127080	IPPK	-0.913	7.4e-05	0.0013
ENSG00000166763	STRCP1	2.655	1.7e-07	7.6e-06		ENSG00000155034	FBXL18	-1.016	9.1e-05	0.0015
ENSG00000186104	CYP2R1	0.832	9.9e-05	0.0016		ENSG00000184937	WT1	-1.226	1.3e-07	5.8e-06
ENSG00000242759	LINC00882	2.73	4.6e-09	3.2e-07		ENSG00000088247	KHSRP	-0.768	9e-05	0.0015
ENSG00000052841	TTC17	0.752	0.00011	0.0018		ENSG00000129911	KLF16	-1.009	8.9e-07	3.2e-05
ENSG00000070731	ST6GALNAC2	2.411	5.2e-07	2e-05		ENSG00000165733	BMS1	-0.73	0.00021	0.0029
ENSG00000108641	B9D1	1.07	2.6e-05	0.00055		ENSG00000170027	YWHAG	-0.726	0.00033	0.0042
ENSG00000111271	ACAD10	0.815	0.00023	0.0031		ENSG00000187514	PTMA	-0.798	1.9e-05	0.00042
ENSG00000124194	GDAP1L1	3.308	1.4e-08	8.4e-07		ENSG00000085719	CPNE3	-0.799	1e-05	0.00026
ENSG00000164946	FREM1	4.795	2e-09	1.6e-07		ENSG00000099290	FAM21A	-0.978	0.00034	0.0043
ENSG00000147687	TATDN1	0.715	0.00036	0.0045		ENSG00000140829	DHX38	-0.721	0.00058	0.0066
ENSG00000244038	DDOST	0.616	0.00064	0.0071		ENSG00000198026	ZNF335	-0.842	8.4e-05	0.0014
ENSG00000100938	GMPR2	0.637	0.001	0.01		ENSG00000228300	C19orf24	-1.093	3.4e-05	0.00069
ENSG00000113396	SLC27A6	1.021	2.5e-05	0.00053		ENSG00000247077	PGAM5	-0.873	1.4e-05	0.00034
ENSG00000171033	PKIA	1.28	1.4e-07	6.6e-06		ENSG00000082898	XPO1	-0.775	1.4e-05	0.00032
ENSG00000173482	PTPRM	1.123	3.9e-06	0.00011		ENSG00000126767	ELK1	-0.864	5.1e-06	0.00014
ENSG00000179523	EIF3J-AS1	0.83	0.00054	0.0062		ENSG00000133265	HSPBP1	-0.904	3.7e-06	0.00011
ENSG00000196104	SPOCK3	3.18	1e-15	3.6e-13		ENSG00000180198	RCC1	-0.841	2e-06	6.5e-05
ENSG00000121297	TSHZ3	1.089	2.6e-05	0.00054		ENSG00000096696	DSP	-1.022	0.00032	0.0041
ENSG00000177098	SCN4B	2.556	1.2e-07	5.5e-06		ENSG00000124207	CSE1L	-0.724	0.00015	0.0022
ENSG00000234741	GAS5	1.363	1.8e-09	1.4e-07		ENSG00000127334	DYRK2	-0.756	0.00036	0.0045
ENSG00000099282	TSPAN15	0.889	3.8e-05	0.00075		ENSG00000136819	C9orf78	-0.858	4.6e-05	0.00088
ENSG00000113296	THBS4	1.532	7.3e-07	2.7e-05		ENSG00000151239	TWF1	-0.833	2e-06	6.4e-05
ENSG00000122884	P4HA1	0.715	8.4e-05	0.0014		ENSG00000198435	NRARP	-0.933	4e-05	0.00078
ENSG00000174456	C12orf76	0.845	0.00042	0.005		ENSG00000215251	FASTKD5	-0.896	3.4e-05	0.00069
ENSG00000196284	SUPT3H	1.092	1e-05	0.00026		ENSG00000234160	RP11-613M10.6	-1.065	4.3e-05	0.00083
ENSG00000070081	NUCB2	1.181	1.4e-07	6.4e-06		ENSG00000035681	NSMAF	-0.854	2.2e-06	6.9e-05
ENSG00000120860	CCDC53	0.822	9e-05	0.0015		ENSG00000121274	PAPD5	-0.784	0.00017	0.0025
ENSG00000148219	ASTN2	1.089	9.8e-05	0.0016		ENSG00000152795	HNRNPDL	-0.838	8.6e-06	0.00022
ENSG00000164953	TMEM67	0.757	9e-05	0.0015		ENSG00000185347	C14orf80	-0.945	1.8e-06	6e-05
ENSG00000171517	LPAR3	0.862	0.00014	0.0022		ENSG00000025800	KPNA6	-0.745	6.8e-05	0.0012
ENSG00000178467	P4HTM	0.736	0.00063	0.0069		ENSG00000104140	RHOV	-1.108	6.3e-06	0.00017
ENSG00000140557	ST8SIA2	2.124	3.9e-08	2.1e-06		ENSG00000269858	EGLN2	-0.961	0.00017	0.0025
ENSG00000182771	GRID1	1.07	1.4e-05	0.00032		ENSG00000011009	LYPLA2	-0.913	3.5e-06	0.0001
ENSG00000187391	MAGI2	1.038	3.5e-05	0.0007		ENSG00000064601	CTSA	-0.918	2.2e-05	0.00048
ENSG00000113108	APBB3	0.882	0.00015	0.0023		ENSG00000089195	TRMT6	-0.83	7.4e-05	0.0013
ENSG00000182165	TP53TG1	1.115	6.8e-05	0.0012		ENSG00000129667	RHBDF2	-1.222	4.2e-07	1.7e-05
ENSG00000188177	ZC3H6	2.162	5.8e-13	1.2e-10		ENSG00000226887	ERVMER34-1	-3.547	2.1e-12	3.7e-10
ENSG00000145087	STXBP5L	1.316	3.7e-06	0.00011		ENSG00000113648	H2AFY	-0.787	5.6e-06	0.00015
ENSG00000148290	SURF1	0.852	0.0004	0.0048		ENSG00000117399	CDC20	-0.867	1.6e-06	5.4e-05
ENSG00000187398	LUZP2	3.697	2.9e-10	2.9e-08		ENSG00000136826	KLF4	-1.252	9.8e-06	0.00025
ENSG00000204856	FAM216A	0.603	0.0011	0.011		ENSG00000236144	AD000090.2	-1.1	0.00015	0.0022
ENSG00000075239	ACAT1	0.819	3.5e-05	0.0007		ENSG00000247626	MARS2	-0.883	1.2e-05	0.00028
ENSG00000143217	PVRL4	2.882	5e-10	4.6e-08		ENSG00000101158	NELFCD	-0.862	1.3e-06	4.5e-05
ENSG00000166046	TCP11L2	1.347	2.1e-06	6.7e-05		ENSG00000155846	PPARGC1B	-0.8	0.001	0.01
ENSG00000012779	ALOX5	2.463	2.6e-09	2e-07		ENSG00000135521	LTV1	-0.725	0.00077	0.0081
ENSG00000117305	HMGCL	0.892	0.00011	0.0018		ENSG00000145632	PLK2	-0.998	1.1e-05	0.00027
ENSG00000241399	CD302	0.942	5.5e-05	0.001		ENSG00000168101	NUDT16L1	-1.02	7.1e-05	0.0013
ENSG00000113448	PDE4D	0.81	0.00015	0.0022		ENSG00000004478	FKBP4	-0.818	2.5e-06	7.7e-05
ENSG00000168542	COL3A1	5.17	8.4e-09	5.5e-07		ENSG00000170515	PA2G4	-0.827	8.5e-06	0.00022
ENSG00000172456	FGGY	1.049	8.9e-06	0.00023		ENSG00000254858	MPV17L2	-1.175	3.6e-05	0.00072
ENSG00000178752	FAM132B	0.8	0.00023	0.0031		ENSG00000140564	FURIN	-0.76	0.00034	0.0043
ENSG00000196132	MYT1	1.396	1.4e-06	4.8e-05		ENSG00000100029	PES1	-0.781	6.7e-05	0.0012
ENSG00000185585	OLFML2A	1.823	8.5e-09	5.5e-07		ENSG00000101152	DNAJC5	-0.764	2e-05	0.00045
ENSG00000188897	CTD-3088G3.8	1.975	9.2e-07	3.3e-05		ENSG00000169813	HNRNPF	-0.814	2.1e-06	6.6e-05
ENSG00000005108	THSD7A	3.439	1.1e-10	1.2e-08		ENSG00000182544	MFSD5	-0.985	1.2e-06	4.1e-05
ENSG00000134717	BTF3L4	0.633	0.00032	0.0041		ENSG00000134247	PTGFRN	-0.737	0.00013	0.002
ENSG00000135441	BLOC1S1	0.754	0.00076	0.008		ENSG00000182944	EWSR1	-0.723	0.0002	0.0029
ENSG00000137642	SORL1	1.285	2.7e-08	1.5e-06		ENSG00000131941	RHPN2	-0.911	2.5e-05	0.00054
ENSG00000169189	NSMCE1	0.708	0.00054	0.0062		ENSG00000169288	MRPL1	-0.819	8.1e-05	0.0014
ENSG00000242808	SOX2-OT	2.202	8.1e-08	3.9e-06		ENSG00000118200	CAMSAP2	-0.748	0.0002	0.0028
ENSG00000243244	STON1	2.231	2.5e-11	3.4e-09		ENSG00000168806	LCMT2	-0.935	3.4e-06	0.0001
ENSG00000145348	TBCK	0.881	0.00011	0.0018		ENSG00000112739	PRPF4B	-0.769	0.00043	0.0051
ENSG00000127152	BCL11B	2.063	6.4e-10	5.8e-08		ENSG00000258947	TUBB3	-2.202	2.8e-09	2.1e-07
ENSG00000130513	GDF15	5.413	1.2e-20	9.2e-18		ENSG00000053372	MRTO4	-0.816	3.2e-05	0.00066
ENSG00000137558	PI15	1.345	2.1e-06	6.8e-05		ENSG00000120438	TCP1	-0.822	2.5e-06	7.7e-05
ENSG00000204852	TCTN1	0.716	0.00023	0.0032		ENSG00000121579	NAA50	-0.725	9.8e-05	0.0016
ENSG00000127252	HRASLS	0.858	0.00047	0.0055		ENSG00000141456	PELP1	-0.725	0.00064	0.007
ENSG00000143994	ABHD1	1.917	1.2e-08	7.4e-07		ENSG00000164338	UTP15	-0.773	3.4e-05	0.00069
ENSG00000150433	TMEM218	0.773	0.00048	0.0056		ENSG00000182325	FBXL6	-0.985	1.3e-05	0.00031
ENSG00000152092	ASTN1	1.737	2.1e-08	1.2e-06		ENSG00000197961	ZNF121	-0.726	0.00012	0.0019
ENSG00000188243	COMMD6	0.765	0.00023	0.0032		ENSG00000235423	RP11-282O18.3	-1.63	7.8e-08	3.8e-06
ENSG00000254480	RP11-23F23.2	2.675	1.7e-08	1e-06		ENSG00000099949	LZTR1	-0.805	6.5e-05	0.0012
ENSG00000255857	PXN-AS1	1.296	2e-06	6.3e-05		ENSG00000167118	URM1	-0.948	3.1e-05	0.00063
ENSG00000104324	CPQ	1.515	6.1e-07	2.3e-05		ENSG00000197780	TAF13	-0.851	3e-05	0.00062
ENSG00000138085	ATRAID	1.211	7.1e-08	3.5e-06		ENSG00000065308	TRAM2	-0.849	0.00094	0.0095
ENSG00000143578	CREB3L4	1.154	4.2e-06	0.00012		ENSG00000226180	AC010536.1	-1.881	8.9e-10	7.7e-08
ENSG00000205593	DENND6B	1.421	1.7e-07	7.7e-06		ENSG00000106089	STX1A	-1.185	8.5e-06	0.00022
ENSG00000101384	JAG1	0.786	0.0002	0.0028		ENSG00000171823	FBXL14	-0.917	4.2e-05	0.00082
ENSG00000152402	GUCY1A2	1.002	6e-06	0.00016		ENSG00000100644	HIF1A	-0.755	6.5e-05	0.0012
ENSG00000183010	PYCR1	1.279	6.8e-09	4.6e-07		ENSG00000156983	BRPF1	-0.742	0.00096	0.0096
ENSG00000141431	ASXL3	1.383	1.5e-06	4.9e-05		ENSG00000167967	E4F1	-0.802	2.9e-05	0.0006
ENSG00000141682	PMAIP1	0.644	0.00023	0.0032		ENSG00000175166	PSMD2	-0.736	0.00011	0.0018
ENSG00000163344	PMVK	0.885	8.8e-05	0.0015		ENSG00000186660	ZFP91	-0.729	0.00021	0.003
ENSG00000164932	CTHRC1	2.124	1.8e-08	1.1e-06		ENSG00000197070	ARRDC1	-1.02	3.4e-05	0.00068
ENSG00000175356	SCUBE2	1.762	6.8e-07	2.5e-05		ENSG00000085276	MECOM	-0.816	0.00015	0.0022
ENSG00000189343	RPS2P46	0.806	0.00046	0.0054		ENSG00000198909	MAP3K3	-0.772	0.00031	0.004
ENSG00000233184	RP11-421L21.3	0.815	0.00069	0.0074		ENSG00000141956	PRDM15	-1.014	4.9e-06	0.00014
ENSG00000133466	C1QTNF6	0.992	6.9e-05	0.0012		ENSG00000085733	CTTN	-0.706	0.0004	0.0049
ENSG00000146021	KLHL3	1.503	1.5e-07	6.8e-06		ENSG00000125503	PPP1R12C	-0.829	9.8e-05	0.0016
ENSG00000165323	FAT3	1.692	9.9e-11	1.1e-08		ENSG00000140497	SCAMP2	-0.848	4.1e-05	0.00079
ENSG00000002745	WNT16	2.479	7.5e-10	6.6e-08		ENSG00000165891	E2F7	-0.768	0.002	0.017
ENSG00000182463	TSHZ2	1.483	7.7e-07	2.8e-05		ENSG00000269688	AC008982.2	-1.614	1.2e-06	4.2e-05
ENSG00000106013	ANKRD7	1.092	7.3e-05	0.0013		ENSG00000171314	PGAM1	-0.859	1.2e-05	0.00029
ENSG00000145730	PAM	0.607	0.0012	0.011		ENSG00000127616	SMARCA4	-0.686	0.0018	0.015
ENSG00000151445	VIPAS39	0.713	0.00038	0.0047		ENSG00000175866	BAIAP2	-0.944	0.00029	0.0038
ENSG00000151892	GFRA1	2.679	2.4e-14	6.3e-12		ENSG00000177666	PNPLA2	-0.953	0.00034	0.0043
ENSG00000072818	ACAP1	2.328	2.7e-06	8.2e-05		ENSG00000033011	ALG1	-0.868	2.7e-06	8.4e-05
ENSG00000102181	CD99L2	0.681	0.00019	0.0028		ENSG00000164574	GALNT10	-0.866	8.4e-05	0.0014
ENSG00000102312	PORCN	0.912	0.0001	0.0017		ENSG00000166619	BLCAP	-0.843	2.5e-05	0.00054
ENSG00000117586	TNFSF4	2.413	3.9e-09	2.8e-07		ENSG00000136271	DDX56	-0.804	3.8e-06	0.00011
ENSG00000144218	AFF3	1.556	8.3e-08	4e-06		ENSG00000119912	IDE	-0.738	9.5e-05	0.0016
ENSG00000182255	KCNA4	3.54	2.3e-09	1.8e-07		ENSG00000070950	RAD18	-0.816	1e-05	0.00026
ENSG00000259943	RP1-39G22.7	0.773	0.00067	0.0073		ENSG00000104907	TRMT1	-0.9	7.2e-06	0.00019
ENSG00000008277	ADAM22	0.796	0.00023	0.0031		ENSG00000115241	PPM1G	-0.809	2.6e-06	8.1e-05
ENSG00000091129	NRCAM	1.652	3.7e-09	2.7e-07		ENSG00000215417	MIR17HG	-0.955	0.00019	0.0027
ENSG00000204237	OXLD1	1.101	1.1e-06	3.9e-05		ENSG00000095319	NUP188	-0.743	0.00017	0.0025
ENSG00000185519	FAM131C	1.762	5.1e-07	2e-05		ENSG00000130479	MAP1S	-0.98	1.5e-05	0.00035
ENSG00000188747	NOXA1	0.966	6e-05	0.0011		ENSG00000144674	GOLGA4	-0.696	0.0026	0.02
ENSG00000088543	C3orf18	1.033	1.9e-05	0.00042		ENSG00000070614	NDST1	-0.773	0.00015	0.0022
ENSG00000105982	RNF32	1.141	3.1e-05	0.00063		ENSG00000121068	TBX2	-0.956	0.00041	0.005
ENSG00000116729	WLS	0.666	0.00041	0.0049		ENSG00000109689	STIM2	-0.832	7.3e-05	0.0013
ENSG00000120913	PDLIM2	0.879	0.00027	0.0036		ENSG00000168872	DDX19A	-0.749	0.0003	0.0039
ENSG00000137274	BPHL	1.003	2.3e-05	0.0005		ENSG00000170445	HARS	-0.779	1.3e-05	0.00031
ENSG00000146243	IRAK1BP1	0.785	0.00029	0.0038		ENSG00000185163	DDX51	-0.709	0.0023	0.019
ENSG00000129675	ARHGEF6	0.976	8.1e-05	0.0014		ENSG00000187741	FANCA	-0.747	0.00021	0.003
ENSG00000189184	PCDH18	1.2	1.2e-05	0.0003		ENSG00000131467	PSME3	-0.711	0.00041	0.005
ENSG00000232388	LINC00493	0.674	0.0011	0.01		ENSG00000149716	ORAOV1	-0.879	2.9e-05	0.00061
ENSG00000266219	AL592188.8	2.262	2.1e-12	3.7e-10		ENSG00000122696	SLC25A51	-0.813	0.0002	0.0029
ENSG00000135540	NHSL1	1.198	1.2e-06	4.2e-05		ENSG00000136715	SAP130	-0.892	0.0011	0.011
ENSG00000197565	COL4A6	1.643	4.5e-11	5.5e-09		ENSG00000168807	SNTB2	-0.717	0.0011	0.011
ENSG00000006534	ALDH3B1	1.863	9.7e-08	4.6e-06		ENSG00000179950	PUF60	-0.816	6.5e-06	0.00018
ENSG00000056050	C4orf27	0.829	0.0002	0.0029		ENSG00000127191	TRAF2	-0.914	2.2e-05	0.00048
ENSG00000112541	PDE10A	0.779	0.00026	0.0035		ENSG00000176095	IP6K1	-0.756	9.2e-05	0.0015
ENSG00000166262	FAM227B	1.305	5.5e-07	2.1e-05		ENSG00000178188	SH2B1	-0.766	0.00098	0.0098
ENSG00000185885	IFITM1	1.384	3.5e-06	0.0001		ENSG00000100056	DGCR14	-0.843	3.6e-05	0.00072
ENSG00000234608	MAPKAPK5-AS1	0.845	0.00031	0.0039		ENSG00000167695	FAM57A	-0.9	4e-06	0.00011
ENSG00000104368	PLAT	0.796	0.0003	0.0039		ENSG00000183718	TRIM52	-0.89	0.0011	0.011
ENSG00000113494	PRLR	5.281	4.9e-07	1.9e-05		ENSG00000103269	RHBDL1	-1.299	7.3e-07	2.7e-05
ENSG00000126768	TIMM17B	0.715	0.00045	0.0054		ENSG00000017797	RALBP1	-0.751	0.00026	0.0035
ENSG00000130158	DOCK6	0.888	0.00018	0.0026		ENSG00000130749	ZC3H4	-0.946	0.00041	0.0049
ENSG00000110871	COQ5	0.747	0.00032	0.0041		ENSG00000130985	UBA1	-0.764	1.5e-05	0.00036
ENSG00000153046	CDYL	0.665	0.00035	0.0044		ENSG00000144909	OSBPL11	-0.758	0.00017	0.0025
ENSG00000176438	SYNE3	1.084	3.6e-05	0.00072		ENSG00000033100	CHPF2	-0.764	0.0002	0.0028
ENSG00000176826	FKBP9L	1.816	3.3e-07	1.3e-05		ENSG00000183864	TOB2	-0.847	7.7e-05	0.0013
ENSG00000114251	WNT5A	0.91	0.0001	0.0017		ENSG00000163026	C2orf44	-0.76	0.00016	0.0024
ENSG00000141376	BCAS3	0.743	0.00032	0.0041		ENSG00000143222	UFC1	-0.772	3.5e-05	0.0007
ENSG00000143416	SELENBP1	1.472	5.6e-08	2.8e-06		ENSG00000149091	DGKZ	-0.822	4.5e-06	0.00013
ENSG00000164347	GFM2	0.681	0.00034	0.0043		ENSG00000154380	ENAH	-0.682	0.00072	0.0077
ENSG00000178033	FAM26E	1.257	1.1e-05	0.00028		ENSG00000182572	HIST1H3I	-1.276	0.00069	0.0074
ENSG00000187955	COL14A1	1.777	1.9e-09	1.5e-07		ENSG00000049656	CLPTM1L	-0.751	2.2e-05	0.00048
ENSG00000177410	ZFAS1	1.354	1.5e-08	9.1e-07		ENSG00000105341	ATP5SL	-0.942	4e-06	0.00012
ENSG00000042493	CAPG	1.962	1.9e-10	2e-08		ENSG00000005175	RPAP3	-0.723	0.0002	0.0029
ENSG00000117448	AKR1A1	0.597	0.002	0.017		ENSG00000100379	KCTD17	-0.945	1.6e-05	0.00037
ENSG00000131089	ARHGEF9	0.849	0.00011	0.0017		ENSG00000213799	ZNF845	-0.799	7.4e-05	0.0013
ENSG00000132141	CCT6B	0.918	6.1e-05	0.0011		ENSG00000066279	ASPM	-0.672	0.00096	0.0096
ENSG00000162604	TM2D1	0.691	0.00043	0.0052		ENSG00000105287	PRKD2	-0.977	3.9e-05	0.00077
ENSG00000169621	APLF	0.893	0.00048	0.0056		ENSG00000116771	AGMAT	-1.405	1.6e-08	9.4e-07
ENSG00000172731	LRRC20	0.911	0.00012	0.0018		ENSG00000116874	WARS2	-0.814	0.00012	0.002
ENSG00000188290	HES4	0.976	3.7e-06	0.00011		ENSG00000133065	SLC41A1	-0.782	0.00034	0.0043
ENSG00000237310	GS1-124K5.4	1.252	4.5e-05	0.00086		ENSG00000176994	SMCR8	-0.804	0.0036	0.026
ENSG00000145020	AMT	1.691	1.6e-07	7.1e-06		ENSG00000184178	SCFD2	-0.861	1.4e-05	0.00032
ENSG00000248161	RP11-499E18.1	3.052	1.5e-09	1.2e-07		ENSG00000254470	AP5B1	-0.832	0.00042	0.005
ENSG00000137959	IFI44L	2.012	2.1e-07	9.1e-06		ENSG00000085872	CHERP	-0.934	0.00014	0.0022
ENSG00000172819	RARG	0.989	4.4e-05	0.00084		ENSG00000104738	MCM4	-0.672	0.00059	0.0066
ENSG00000240303	ACAD11	1.365	5.5e-07	2.1e-05		ENSG00000105229	PIAS4	-0.902	4.4e-06	0.00012
ENSG00000135549	PKIB	0.819	0.0002	0.0028		ENSG00000116793	PHTF1	-0.802	2.3e-05	0.00049
ENSG00000143845	ETNK2	1.105	1.5e-05	0.00035		ENSG00000133619	KRBA1	-0.827	0.00035	0.0044
ENSG00000138101	DTNB	0.785	0.00018	0.0026		ENSG00000139233	LLPH	-0.843	2.2e-05	0.00048
ENSG00000185565	LSAMP	2.945	3.3e-12	5.4e-10		ENSG00000140983	RHOT2	-0.777	2e-05	0.00044
ENSG00000188517	COL25A1	1.09	8.8e-07	3.1e-05		ENSG00000160336	ZNF761	-0.794	0.00042	0.0051
ENSG00000235565	RP11-86H7.7	2.638	4.8e-08	2.5e-06		ENSG00000163694	RBM47	-0.876	0.00019	0.0028
ENSG00000251396	RP11-163N6.2	2.437	5.9e-08	3e-06		ENSG00000168036	CTNNB1	-0.775	1e-05	0.00025
ENSG00000091536	MYO15A	1.669	6.3e-06	0.00017		ENSG00000169641	LUZP1	-0.742	0.0031	0.023
ENSG00000105877	DNAH11	0.953	3.7e-05	0.00073		ENSG00000214655	ZSWIM8	-0.83	0.00021	0.003
ENSG00000065029	ZNF76	0.66	0.0015	0.014		ENSG00000249353	NPM1P27	-0.842	6.2e-06	0.00017
ENSG00000154274	C4orf19	1.184	1.7e-05	0.00039		ENSG00000006327	TNFRSF12A	-1.411	0.00061	0.0068
ENSG00000184986	TMEM121	0.848	0.00082	0.0085		ENSG00000018510	AGPS	-0.696	0.00027	0.0036
ENSG00000053918	KCNQ1	2.032	1.5e-07	6.8e-06		ENSG00000063322	MED29	-0.742	0.00029	0.0038
ENSG00000149599	DUSP15	1.794	6.7e-08	3.3e-06		ENSG00000077235	GTF3C1	-0.656	0.0018	0.015
ENSG00000189283	FHIT	1.024	8.6e-05	0.0015		ENSG00000105323	HNRNPUL1	-0.66	0.0015	0.013
ENSG00000108479	GALK1	0.682	0.00081	0.0084		ENSG00000124160	NCOA5	-0.77	0.00057	0.0065
ENSG00000176463	SLCO3A1	1.76	9.7e-06	0.00024		ENSG00000124541	RRP36	-0.801	1.9e-05	0.00042
ENSG00000263470	RP11-160O5.1	1.251	1.7e-05	0.00038		ENSG00000129255	MPDU1	-0.887	4e-06	0.00012
ENSG00000196418	ZNF124	0.643	0.0022	0.018		ENSG00000134333	LDHA	-0.756	9.2e-06	0.00023
ENSG00000228775	WEE2-AS1	1.281	3.3e-05	0.00068		ENSG00000143367	TUFT1	-0.749	0.00049	0.0057
ENSG00000100234	TIMP3	0.712	0.00033	0.0042		ENSG00000144645	OSBPL10	-1.027	4.4e-06	0.00012
ENSG00000109680	TBC1D19	0.761	0.00052	0.006		ENSG00000148411	NACC2	-0.79	0.0018	0.015
ENSG00000137171	KLC4	0.773	0.0002	0.0029		ENSG00000156256	USP16	-0.742	3.8e-05	0.00076
ENSG00000215630	GUSBP9	1.007	0.00023	0.0031		ENSG00000184207	PGP	-0.85	1.4e-05	0.00033
ENSG00000237036	ZEB1-AS1	1.082	2.3e-05	0.0005		ENSG00000187607	ZNF286A	-0.746	0.00033	0.0042
ENSG00000079150	FKBP7	0.911	9.6e-05	0.0016		ENSG00000205352	PRR13	-0.85	2.2e-05	0.00048
ENSG00000163531	NFASC	1.301	1e-05	0.00026		ENSG00000088038	CNOT3	-0.852	0.0016	0.014
ENSG00000196169	KIF19	3.618	7.9e-09	5.2e-07		ENSG00000099326	MZF1	-0.904	6.3e-05	0.0011
ENSG00000253741	CTD-2292P10.4	1.645	8.1e-08	3.9e-06		ENSG00000100030	MAPK1	-0.679	0.00081	0.0084
ENSG00000259803	SLC22A31	1.82	3.9e-08	2.1e-06		ENSG00000100583	SAMD15	-1.551	3.9e-08	2.1e-06
ENSG00000069431	ABCC9	3.396	6.6e-07	2.5e-05		ENSG00000103415	HMOX2	-0.839	1.1e-05	0.00027
ENSG00000111653	ING4	0.722	0.00053	0.0061		ENSG00000105618	PRPF31	-0.739	8.2e-05	0.0014
ENSG00000121270	ABCC11	2.058	1.5e-08	9.2e-07		ENSG00000116747	TROVE2	-0.713	8.4e-05	0.0014
ENSG00000073331	ALPK1	0.777	0.00023	0.0032		ENSG00000117242	PINK1-AS	-0.902	0.00035	0.0044
ENSG00000119711	ALDH6A1	0.876	0.00015	0.0023		ENSG00000117597	DIEXF	-0.728	0.00031	0.004
ENSG00000182901	RGS7	1.226	3.4e-06	0.0001		ENSG00000124120	TTPAL	-0.713	0.0013	0.012
ENSG00000183691	NOG	1.638	2.4e-07	1e-05		ENSG00000132694	ARHGEF11	-0.714	0.00043	0.0052
ENSG00000114107	CEP70	0.684	0.00058	0.0065		ENSG00000137812	CASC5	-0.72	0.00013	0.002
ENSG00000134215	VAV3	0.883	0.00068	0.0074		ENSG00000139433	GLTP	-0.803	7e-05	0.0012
ENSG00000065485	PDIA5	0.912	8.9e-05	0.0015		ENSG00000143549	TPM3	-0.708	6.9e-05	0.0012
ENSG00000101542	CDH20	2.451	9.6e-08	4.6e-06		ENSG00000162623	TYW3	-0.78	1.8e-05	0.0004
ENSG00000102595	UGGT2	0.693	0.00038	0.0046		ENSG00000177283	FZD8	-0.869	0.00025	0.0033
ENSG00000130638	ATXN10	0.614	0.00084	0.0086		ENSG00000198369	SPRED2	-0.915	0.003	0.023
ENSG00000138796	HADH	0.722	0.00044	0.0053		ENSG00000260054	RP11-611L7.1	-0.793	0.0043	0.03
ENSG00000142173	COL6A2	0.903	0.00013	0.002		ENSG00000040487	PQLC2	-0.921	1.1e-05	0.00028
ENSG00000146233	CYP39A1	1.155	0.0001	0.0017		ENSG00000071127	WDR1	-0.758	2.3e-05	0.00049
ENSG00000147894	C9orf72	0.692	0.00067	0.0073		ENSG00000102384	CENPI	-0.858	5.9e-05	0.0011
ENSG00000163354	DCST2	2.123	1.2e-07	5.5e-06		ENSG00000105401	CDC37	-0.778	2.8e-05	0.00058
ENSG00000174080	CTSF	1.022	2.9e-05	0.00061		ENSG00000105939	ZC3HAV1	-0.831	0.00084	0.0086
ENSG00000198189	HSD17B11	0.704	0.00056	0.0064		ENSG00000107938	EDRF1	-0.715	0.00034	0.0043
ENSG00000212443	SNORA53	2.388	2.8e-09	2.1e-07		ENSG00000111737	RAB35	-0.802	3.7e-05	0.00073
ENSG00000105928	DFNA5	0.961	8.4e-05	0.0014		ENSG00000116675	DNAJC6	-0.73	0.00083	0.0086
ENSG00000106100	NOD1	0.848	0.00033	0.0042		ENSG00000142864	SERBP1	-0.688	0.00016	0.0023
ENSG00000145687	SSBP2	0.984	7.2e-05	0.0013		ENSG00000159899	NPR2	-1.391	1.7e-07	7.5e-06
ENSG00000152076	CCDC74B	1.036	1.6e-05	0.00038		ENSG00000167515	TRAPPC2L	-0.916	7.8e-05	0.0014
ENSG00000153993	SEMA3D	0.901	9.2e-05	0.0015		ENSG00000185651	UBE2L3	-0.767	1.6e-05	0.00038
ENSG00000154553	PDLIM3	0.678	0.00073	0.0078		ENSG00000226950	DANCR	-0.98	3.3e-05	0.00066
ENSG00000155367	PPM1J	1.478	2.5e-06	7.7e-05		ENSG00000250067	YJEFN3	-1.46	2.2e-07	9.4e-06
ENSG00000162032	SPSB3	0.766	0.00035	0.0044		ENSG00000062485	CS	-0.667	0.00066	0.0072
ENSG00000162692	VCAM1	7.284	5.9e-07	2.2e-05		ENSG00000100207	TCF20	-0.652	0.003	0.023
ENSG00000163285	GABRG1	5.573	4e-07	1.6e-05		ENSG00000100836	PABPN1	-0.676	0.0013	0.012
ENSG00000167969	ECI1	1.064	1.3e-06	4.5e-05		ENSG00000103249	CLCN7	-0.762	0.00012	0.0019
ENSG00000173535	TNFRSF10C	1.106	7.7e-05	0.0013		ENSG00000106636	YKT6	-0.722	0.00018	0.0027
ENSG00000174748	RPL15	0.516	0.0045	0.031		ENSG00000147041	SYTL5	-1.36	1.6e-06	5.2e-05
ENSG00000196189	SEMA4A	2.291	5e-09	3.5e-07		ENSG00000148337	CIZ1	-0.708	0.0017	0.015
ENSG00000198839	ZNF277	0.642	0.00091	0.0092		ENSG00000149925	ALDOA	-0.768	1e-05	0.00026
ENSG00000227591	RP1-28O10.1	7.32	2e-08	1.2e-06		ENSG00000162065	TBC1D24	-0.874	0.004	0.028
ENSG00000237505	RP11-76N22.2	2.236	6.6e-09	4.5e-07		ENSG00000165355	FBXO33	-0.805	3e-05	0.00062
ENSG00000260077	RP11-254F7.2	1.728	1.9e-07	8.3e-06		ENSG00000166908	PIP4K2C	-0.773	0.0001	0.0017
ENSG00000072422	RHOBTB1	0.668	0.00059	0.0066		ENSG00000179859	AC025335.1	-1.01	0.00019	0.0028
ENSG00000082014	SMARCD3	0.751	0.00033	0.0042		ENSG00000227057	WDR46	-0.759	8e-05	0.0014
ENSG00000086619	ERO1LB	1.247	2.8e-07	1.2e-05		ENSG00000242294	STAG3L5P	-0.947	8.8e-05	0.0015
ENSG00000091136	LAMB1	1.315	1.7e-08	1e-06		ENSG00000007202	KIAA0100	-0.635	0.0023	0.018
ENSG00000115365	LANCL1	0.633	0.0004	0.0049		ENSG00000042429	MED17	-0.768	2.6e-05	0.00056
ENSG00000116962	NID1	1.276	3.1e-08	1.7e-06		ENSG00000095203	EPB41L4B	-0.898	1.9e-05	0.00042
ENSG00000131779	PEX11B	0.653	0.0024	0.019		ENSG00000103274	NUBP1	-0.874	1.8e-05	0.00041
ENSG00000134864	GGACT	1.475	9.2e-06	0.00024		ENSG00000122140	MRPS2	-0.863	5.6e-05	0.001
ENSG00000135049	AGTPBP1	1.009	2.2e-06	7.1e-05		ENSG00000124214	STAU1	-0.661	0.0027	0.021
ENSG00000142494	SLC47A1	0.765	0.00035	0.0044		ENSG00000131848	ZSCAN5A	-1.196	1.3e-06	4.4e-05
ENSG00000149196	C11orf73	0.687	0.00092	0.0093		ENSG00000137815	RTF1	-0.707	0.0007	0.0075
ENSG00000150527	CTAGE5	0.916	0.00046	0.0054		ENSG00000152270	PDE3B	-0.79	0.00025	0.0033
ENSG00000154319	FAM167A	1.572	4e-06	0.00012		ENSG00000156232	WHAMM	-0.893	6.8e-05	0.0012
ENSG00000171298	GAA	0.675	0.00048	0.0056		ENSG00000178605	GTPBP6	-0.883	1.1e-05	0.00027
ENSG00000171492	LRRC8D	0.83	6.1e-05	0.0011		ENSG00000181163	NPM1	-0.732	2e-05	0.00045
ENSG00000172318	B3GALT1	0.898	0.00012	0.0019		ENSG00000100403	ZC3H7B	-0.665	0.0013	0.012
ENSG00000179912	R3HDM2	1.081	9.5e-06	0.00024		ENSG00000104897	SF3A2	-0.865	1.2e-05	0.00029
ENSG00000201998	SNORA23	0.872	0.0013	0.012		ENSG00000125944	HNRNPR	-0.717	3.3e-05	0.00066
ENSG00000235724	AC009299.2	1.949	4.5e-06	0.00013		ENSG00000126778	SIX1	-0.804	6.7e-05	0.0012
ENSG00000088298	EDEM2	0.966	3.6e-05	0.00072		ENSG00000129925	TMEM8A	-0.781	0.0011	0.011
ENSG00000099953	MMP11	1.803	1.3e-07	5.9e-06		ENSG00000130827	PLXNA3	-0.92	0.0018	0.016
ENSG00000100100	PIK3IP1	1.469	2.8e-06	8.5e-05		ENSG00000144228	SPOPL	-0.796	2.1e-05	0.00046
ENSG00000125637	PSD4	0.916	0.00026	0.0034		ENSG00000158941	CCAR2	-0.729	4.3e-05	0.00083
ENSG00000132386	SERPINF1	2.857	2e-11	2.7e-09		ENSG00000167566	NCKAP5L	-0.838	0.0011	0.01
ENSG00000143155	TIPRL	0.579	0.0017	0.015		ENSG00000169679	BUB1	-0.782	3.5e-05	0.0007
ENSG00000148225	WDR31	2.597	1.4e-12	2.6e-10		ENSG00000171017	LRRC8E	-0.857	0.0001	0.0017
ENSG00000153140	CETN3	0.626	0.0011	0.011		ENSG00000171067	C11orf24	-0.886	0.00019	0.0028
ENSG00000163873	GRIK3	3.856	4.3e-07	1.7e-05		ENSG00000189319	FAM53B	-0.768	0.00013	0.002
ENSG00000165495	PKNOX2	1.408	4.3e-07	1.7e-05		ENSG00000197459	HIST1H2BH	-1.162	9.8e-05	0.0016
ENSG00000168918	INPP5D	2.72	5.5e-07	2.1e-05		ENSG00000234127	TRIM26	-0.687	0.0025	0.02
ENSG00000173406	DAB1	2.808	1e-06	3.6e-05		ENSG00000090615	GOLGA3	-0.712	0.0036	0.026
ENSG00000183856	IQGAP3	0.667	0.00046	0.0054		ENSG00000106244	PDAP1	-0.692	0.00056	0.0064
ENSG00000197558	SSPO	3.07	1.3e-10	1.5e-08		ENSG00000130803	ZNF317	-0.745	5.8e-05	0.0011
ENSG00000233639	LINC01158	1.665	2.3e-06	7.2e-05		ENSG00000145907	G3BP1	-0.703	0.00023	0.0031
ENSG00000249307	LINC01088	2.306	1.4e-08	8.6e-07		ENSG00000160113	NR2F6	-0.841	7.7e-06	0.0002
ENSG00000259343	RP11-761I4.3	1.578	5.7e-06	0.00016		ENSG00000197785	ATAD3A	-0.726	0.00059	0.0066
ENSG00000260918	RP11-731J8.2	3.349	8.8e-08	4.2e-06		ENSG00000263013	RP11-876N24.5	-1.685	3.8e-07	1.5e-05
ENSG00000055813	CCDC85A	3.137	2.1e-08	1.2e-06		ENSG00000131037	EPS8L1	-1.139	3e-06	9e-05
ENSG00000082684	SEMA5B	2.049	6.2e-07	2.3e-05		ENSG00000135414	GDF11	-0.883	0.00012	0.0019
ENSG00000103544	C16orf62	0.666	0.00084	0.0087		ENSG00000138182	KIF20B	-0.664	0.00091	0.0092
ENSG00000104313	EYA1	1.28	1.4e-05	0.00034		ENSG00000157350	ST3GAL2	-0.717	0.0011	0.011
ENSG00000105255	FSD1	0.876	7.5e-05	0.0013		ENSG00000178971	CTC1	-0.79	0.0019	0.016
ENSG00000109618	SEPSECS	0.713	0.00039	0.0047		ENSG00000213672	NCKIPSD	-0.78	0.00091	0.0092
ENSG00000118507	AKAP7	0.889	0.00011	0.0017		ENSG00000029363	BCLAF1	-0.668	0.00031	0.004
ENSG00000139323	POC1B	0.764	0.00041	0.005		ENSG00000060491	OGFR	-0.739	0.0004	0.0049
ENSG00000150625	GPM6A	2.885	5.5e-17	2.6e-14		ENSG00000100888	CHD8	-0.628	0.0047	0.032
ENSG00000163453	IGFBP7	1.606	1.7e-06	5.7e-05		ENSG00000125817	CENPB	-0.765	2.4e-05	0.00051
ENSG00000164253	WDR41	0.578	0.0011	0.011		ENSG00000130299	GTPBP3	-0.821	2.2e-05	0.00047
ENSG00000178700	DHFRL1	0.886	0.00027	0.0036		ENSG00000169217	CD2BP2	-0.681	0.00025	0.0033
ENSG00000185100	ADSSL1	2.343	1.2e-09	9.9e-08		ENSG00000171793	CTPS1	-0.644	0.0012	0.012
ENSG00000185267	CDNF	1.376	9.1e-06	0.00023		ENSG00000180592	SKIDA1	-1.144	4.4e-05	0.00084
ENSG00000220842	RP11-572P18.1	0.808	0.0014	0.013		ENSG00000181274	FRAT2	-0.819	9.3e-06	0.00024
ENSG00000232573	RPL3P4	0.976	5.8e-05	0.0011		ENSG00000181830	SLC35C1	-1.028	2.4e-05	0.00051
ENSG00000248309	MEF2C-AS1	1.547	4.5e-07	1.8e-05		ENSG00000198954	KIAA1279	-0.693	0.00051	0.0059
ENSG00000252835	SCARNA21	0.787	0.00055	0.0062		ENSG00000244300	RP11-475N22.4	-0.86	0.00091	0.0092
ENSG00000100360	IFT27	0.631	0.0023	0.019		ENSG00000261452	RP11-509E16.1	-1.575	8.6e-07	3.1e-05
ENSG00000108405	P2RX1	4.917	4.4e-08	2.3e-06		ENSG00000048828	FAM120A	-0.783	5.3e-05	0.00098
ENSG00000113811	SELK	0.567	0.003	0.023		ENSG00000119737	GPR75	-1.661	4.7e-06	0.00013
ENSG00000120742	SERP1	0.588	0.00085	0.0088		ENSG00000122678	POLM	-0.877	0.00044	0.0052
ENSG00000129951	LPPR3	1.839	2.6e-08	1.5e-06		ENSG00000142039	CCDC97	-0.81	0.00053	0.0061
ENSG00000133639	BTG1	0.658	0.00051	0.0059		ENSG00000161647	MPP3	-0.83	9.5e-05	0.0016
ENSG00000138653	NDST4	1.568	1.5e-05	0.00035		ENSG00000081692	JMJD4	-0.82	1.2e-05	0.00029
ENSG00000141510	TP53	0.643	0.0014	0.013		ENSG00000105722	ERF	-0.872	2.3e-05	0.00049
ENSG00000144152	FBLN7	3.34	1.7e-08	1e-06		ENSG00000134317	GRHL1	-0.976	6.1e-05	0.0011
ENSG00000144891	AGTR1	1.314	2.3e-06	7.1e-05		ENSG00000135637	CCDC142	-0.77	0.00067	0.0073
ENSG00000160050	CCDC28B	0.668	0.0015	0.014		ENSG00000137571	SLCO5A1	-0.738	0.0031	0.023
ENSG00000168874	ATOH8	1.927	1.4e-05	0.00033		ENSG00000145191	EIF2B5	-0.734	4.1e-05	0.0008
ENSG00000170348	TMED10	0.638	0.00051	0.0059		ENSG00000145833	DDX46	-0.668	0.00054	0.0062
ENSG00000181722	ZBTB20	1.354	9.3e-06	0.00024		ENSG00000152601	MBNL1	-0.665	0.00056	0.0064
ENSG00000186952	TMEM232	1.379	8.5e-05	0.0014		ENSG00000176842	IRX5	-1.145	7.3e-06	0.00019
ENSG00000203685	C1orf95	3.064	2e-10	2.1e-08		ENSG00000177697	CD151	-0.795	2.7e-05	0.00056
ENSG00000243151	AL592188.1	1.612	1.7e-07	7.4e-06		ENSG00000180089	TMEM86B	-1.445	1.7e-05	0.00039
ENSG00000269994	RP11-276H19.2	1.098	0.0001	0.0017		ENSG00000184992	BRI3BP	-0.695	0.00018	0.0026
ENSG00000050628	PTGER3	1.418	1.6e-06	5.3e-05		ENSG00000196396	PTPN1	-0.692	0.00073	0.0078
ENSG00000095370	SH2D3C	3.651	1.5e-06	5.1e-05		ENSG00000060339	CCAR1	-0.613	0.005	0.033
ENSG00000100983	GSS	0.567	0.0024	0.019		ENSG00000076826	CAMSAP3	-1.027	0.00029	0.0037
ENSG00000106479	ZNF862	0.954	5.4e-05	0.001		ENSG00000079313	REXO1	-0.865	8.2e-05	0.0014
ENSG00000109775	UFSP2	0.726	0.00063	0.0069		ENSG00000135048	TMEM2	-0.762	0.0004	0.0049
ENSG00000114054	PCCB	0.614	0.00087	0.0089		ENSG00000142634	EFHD2	-0.83	2.7e-05	0.00056
ENSG00000130487	KLHDC7B	5.546	1.9e-07	8.3e-06		ENSG00000154582	TCEB1	-0.8	1.9e-05	0.00043
ENSG00000132635	PCED1A	0.809	0.00022	0.0031		ENSG00000179094	PER1	-0.883	0.0023	0.019
ENSG00000134548	C12orf39	2.005	1.6e-09	1.3e-07		ENSG00000263235	RP11-461A8.4	-2.11	2.8e-10	2.8e-08
ENSG00000134853	PDGFRA	1.977	3.3e-06	9.8e-05		ENSG00000065154	OAT	-0.805	1.9e-05	0.00042
ENSG00000138400	MDH1B	1.165	0.00012	0.0019		ENSG00000091527	CDV3	-0.665	0.00025	0.0034
ENSG00000144468	RHBDD1	0.773	0.00057	0.0064		ENSG00000100625	SIX4	-0.75	0.00036	0.0045
ENSG00000153982	GDPD1	1.13	3.2e-06	9.6e-05		ENSG00000107581	EIF3A	-0.713	0.0035	0.026
ENSG00000164440	TXLNB	2.475	2.1e-07	9e-06		ENSG00000111877	MCM9	-0.81	8.2e-05	0.0014
ENSG00000173207	CKS1B	0.778	0.00017	0.0025		ENSG00000223802	CERS1	-1.013	3.3e-05	0.00067
ENSG00000179532	DNHD1	1.239	8.2e-06	0.00021		ENSG00000127586	CHTF18	-0.684	0.0014	0.013
ENSG00000230524	COL6A4P1	1.69	3.9e-07	1.6e-05		ENSG00000136709	WDR33	-0.635	0.0023	0.019
ENSG00000232671	RP11-126K1.2	1.245	1.6e-05	0.00037		ENSG00000142166	IFNAR1	-0.68	0.0023	0.019
ENSG00000234899	SOX9-AS1	3.406	1.9e-07	8.2e-06		ENSG00000148396	SEC16A	-0.658	0.0045	0.031
ENSG00000239467	AC007405.6	2.001	3e-08	1.7e-06		ENSG00000154370	TRIM11	-0.715	0.00025	0.0034
ENSG00000250722	SEPP1	1.339	1.9e-07	8.4e-06		ENSG00000185813	PCYT2	-0.977	0.00078	0.0082
ENSG00000064225	ST3GAL6	0.716	0.00099	0.0098		ENSG00000107929	LARP4B	-0.676	0.00053	0.0061
ENSG00000100346	CACNA1I	3.069	3.5e-08	1.9e-06		ENSG00000169180	XPO6	-0.639	0.0012	0.011
ENSG00000144591	GMPPA	0.61	0.0014	0.013		ENSG00000178951	ZBTB7A	-0.905	2.8e-05	0.00058
ENSG00000156587	UBE2L6	1.635	2.1e-07	9.1e-06		ENSG00000198018	ENTPD7	-0.685	0.0028	0.022
ENSG00000167332	OR51E2	7.235	1.1e-06	3.9e-05		ENSG00000198805	PNP	-0.786	9.5e-05	0.0016
ENSG00000181381	DDX60L	2.358	5.3e-08	2.7e-06		ENSG00000204120	GIGYF2	-0.611	0.0059	0.038
ENSG00000248905	FMN1	2.097	1.4e-06	4.7e-05		ENSG00000242396	RP11-67L3.5	-2.693	9.8e-12	1.4e-09
ENSG00000105701	FKBP8	0.558	0.0044	0.03		ENSG00000006432	MAP3K9	-0.763	0.0056	0.036
ENSG00000106105	GARS	0.631	0.00096	0.0096		ENSG00000106031	HOXA13	-0.927	0.00091	0.0092
ENSG00000120699	EXOSC8	0.635	0.0008	0.0083		ENSG00000120437	ACAT2	-0.743	6.7e-05	0.0012
ENSG00000127337	YEATS4	0.544	0.0038	0.027		ENSG00000121058	COIL	-0.657	0.0015	0.013
ENSG00000136521	NDUFB5	0.905	3.1e-05	0.00063		ENSG00000128944	KNSTRN	-0.807	8.6e-05	0.0015
ENSG00000149926	FAM57B	1.669	4.6e-06	0.00013		ENSG00000130935	NOL11	-0.648	0.0019	0.016
ENSG00000167107	ACSF2	1.473	2.3e-08	1.3e-06		ENSG00000132967	HMGB1P5	-0.915	0.00037	0.0046
ENSG00000171045	TSNARE1	0.737	0.0021	0.018		ENSG00000197417	SHPK	-1.117	5.8e-06	0.00016
ENSG00000246273	SBF2-AS1	0.747	0.0004	0.0049		ENSG00000198668	CALM1	-0.712	3.2e-05	0.00065
ENSG00000250222	CTC-338M12.5	1.582	6.6e-06	0.00018		ENSG00000213064	SFT2D2	-0.665	0.0033	0.024
ENSG00000265525	AL592188.5	2.752	2.2e-09	1.7e-07		ENSG00000215041	NEURL4	-0.647	0.0033	0.025
ENSG00000103522	IL21R	5.492	5e-08	2.6e-06		ENSG00000124383	MPHOSPH10	-0.666	0.001	0.01
ENSG00000112357	PEX7	0.671	0.0037	0.027		ENSG00000198728	LDB1	-0.774	0.0001	0.0016
ENSG00000113597	TRAPPC13	0.55	0.0041	0.029		ENSG00000088205	DDX18	-0.665	0.0002	0.0028
ENSG00000117153	KLHL12	0.633	0.0014	0.013		ENSG00000106012	IQCE	-0.779	0.00026	0.0035
ENSG00000117289	TXNIP	1.32	1.9e-07	8.1e-06		ENSG00000143294	PRCC	-0.696	0.00072	0.0077
ENSG00000153885	KCTD15	0.583	0.0032	0.024		ENSG00000162783	IER5	-0.676	0.004	0.028
ENSG00000166292	TMEM100	1.632	3.4e-06	0.0001		ENSG00000175727	MLXIP	-0.742	0.0019	0.016
ENSG00000167680	SEMA6B	1.307	4.4e-05	0.00085		ENSG00000176853	FAM91A1	-0.667	0.00034	0.0043
ENSG00000178343	SHISA3	1.33	2.1e-06	6.6e-05		ENSG00000242689	CNTF	-1.817	3e-08	1.7e-06
ENSG00000178966	RMI1	1.021	8.4e-05	0.0014		ENSG00000256940	RP11-783K16.5	-2.205	1.3e-09	1.1e-07
ENSG00000182158	CREB3L2	1.622	2.3e-09	1.8e-07		ENSG00000264469	RP11-173M1.8	-1.684	1.1e-07	5.3e-06
ENSG00000197587	DMBX1	1.333	1.1e-05	0.00027		ENSG00000079246	XRCC5	-0.71	4.5e-05	0.00086
ENSG00000251192	ZNF674	0.902	0.00012	0.0018		ENSG00000105699	LSR	-0.931	1.1e-05	0.00028
ENSG00000035664	DAPK2	1.122	0.00017	0.0024		ENSG00000108518	PFN1	-0.751	2.1e-05	0.00047
ENSG00000109854	HTATIP2	0.565	0.0052	0.034		ENSG00000132109	TRIM21	-0.98	6.7e-06	0.00018
ENSG00000116678	LEPR	1.938	6.5e-12	9.9e-10		ENSG00000163535	SGOL2	-0.742	0.00041	0.005
ENSG00000125337	KIF25	3.411	5.6e-07	2.1e-05		ENSG00000172661	FAM21C	-0.765	0.0015	0.014
ENSG00000137726	FXYD6	1.671	2.9e-06	8.7e-05		ENSG00000205765	C5orf51	-0.707	0.00022	0.0031
ENSG00000151067	CACNA1C	1.215	9.3e-05	0.0016		ENSG00000063978	RNF4	-0.736	9e-05	0.0015
ENSG00000205795	CYS1	2.126	4.8e-08	2.5e-06		ENSG00000092847	AGO1	-0.74	0.0022	0.018
ENSG00000248441	CTD-2536I1.1	2.154	3.2e-06	9.6e-05		ENSG00000104973	MED25	-0.804	0.0017	0.015
ENSG00000250366	LINC00617	5.665	5.7e-07	2.1e-05		ENSG00000113558	SKP1	-0.701	6.1e-05	0.0011
ENSG00000108465	CDK5RAP3	0.972	5.9e-06	0.00016		ENSG00000149547	EI24	-0.724	2.4e-05	0.00051
ENSG00000135318	NT5E	2.281	3.2e-06	9.6e-05		ENSG00000156471	PTDSS1	-0.766	1.8e-05	0.00041
ENSG00000163431	LMOD1	1.592	3.1e-06	9.3e-05		ENSG00000181938	GINS3	-0.757	9e-05	0.0015
ENSG00000206052	DOK6	0.926	0.0002	0.0029		ENSG00000255121	RP11-110I1.12	-1.37	2.5e-05	0.00053
ENSG00000214941	ZSWIM7	0.712	0.0015	0.013		ENSG00000103174	NAGPA	-0.887	2.9e-05	0.0006
ENSG00000246985	SOCS2-AS1	2.191	7.4e-07	2.7e-05		ENSG00000103550	KNOP1	-0.646	0.0011	0.011
ENSG00000250241	RP11-9G1.3	1.772	3.7e-06	0.00011		ENSG00000109103	UNC119	-0.869	1.7e-05	0.00038
ENSG00000069869	NEDD4	0.633	0.0017	0.015		ENSG00000125834	STK35	-0.694	0.0018	0.016
ENSG00000102109	PCSK1N	0.923	0.00014	0.0021		ENSG00000151532	VTI1A	-0.75	0.00028	0.0037
ENSG00000105376	ICAM5	0.868	0.00014	0.0021		ENSG00000169067	ACTBL2	-3.189	5.6e-11	6.8e-09
ENSG00000105856	HBP1	0.655	0.0029	0.022		ENSG00000174720	LARP7	-0.682	0.00067	0.0073
ENSG00000112183	RBM24	2.874	6.5e-10	5.9e-08		ENSG00000105221	AKT2	-0.662	0.00052	0.0061
ENSG00000138759	FRAS1	1.746	6.5e-11	7.7e-09		ENSG00000119285	HEATR1	-0.626	0.0017	0.015
ENSG00000150627	WDR17	1.234	1.9e-06	6.1e-05		ENSG00000132463	GRSF1	-0.727	2.2e-05	0.00048
ENSG00000162591	MEGF6	1.528	2.9e-06	8.8e-05		ENSG00000139645	ANKRD52	-0.679	0.0018	0.016
ENSG00000175287	PHYHD1	1.474	2e-06	6.3e-05		ENSG00000198894	CIPC	-0.744	0.00018	0.0026
ENSG00000176697	BDNF	2.026	2.5e-07	1.1e-05		ENSG00000123643	SLC36A1	-0.81	0.0013	0.012
ENSG00000196305	IARS	0.921	1.2e-05	0.00029		ENSG00000159720	ATP6V0D1	-0.836	1.6e-05	0.00037
ENSG00000204642	HLA-F	1.162	3.2e-05	0.00065		ENSG00000197362	ZNF786	-0.885	0.00024	0.0032
ENSG00000243479	MNX1-AS1	0.832	0.0013	0.012		ENSG00000236824	BCYRN1	-1.011	2.9e-05	0.0006
ENSG00000244558	RP11-445H22.4	1.701	8.1e-07	2.9e-05		ENSG00000148200	NR6A1	-0.818	0.00021	0.003
ENSG00000248932	RP11-319G6.1	1.19	8.5e-06	0.00022		ENSG00000184640	2019-09-09	-0.938	0.00043	0.0051
ENSG00000256340	ABCC6P1	1.398	1.7e-05	0.0004		ENSG00000212719	C17orf51	-0.682	0.0017	0.015
ENSG00000003147	ICA1	0.79	0.0007	0.0075		ENSG00000064703	DDX20	-0.674	0.00021	0.003
ENSG00000017373	SRCIN1	1.575	7.6e-06	0.0002		ENSG00000065548	ZC3H15	-0.7	0.00016	0.0024
ENSG00000076344	RGS11	2.633	2.3e-08	1.3e-06		ENSG00000073060	SCARB1	-0.657	0.0043	0.03
ENSG00000082781	ITGB5	0.598	0.0023	0.019		ENSG00000081320	STK17B	-0.755	7.6e-05	0.0013
ENSG00000088002	SULT2B1	2.864	1.7e-08	1e-06		ENSG00000100650	SRSF5	-0.661	0.00074	0.0078
ENSG00000102935	ZNF423	1.586	3.9e-06	0.00011		ENSG00000111011	RSRC2	-0.65	0.0012	0.012
ENSG00000143382	ADAMTSL4	2.359	3.3e-06	9.9e-05		ENSG00000130382	MLLT1	-0.916	1.8e-05	0.0004
ENSG00000143951	WDPCP	0.68	0.0045	0.031		ENSG00000131979	GCH1	-0.743	0.00033	0.0042
ENSG00000146842	TMEM209	0.696	0.00059	0.0066		ENSG00000132330	SCLY	-0.886	2.6e-05	0.00055
ENSG00000197594	ENPP1	0.665	0.00082	0.0085		ENSG00000135632	SMYD5	-0.793	3.6e-05	0.00072
ENSG00000112139	MDGA1	1.084	9.8e-05	0.0016		ENSG00000153201	RANBP2	-0.683	0.0029	0.022
ENSG00000116661	FBXO2	1.595	4.3e-07	1.7e-05		ENSG00000225697	SLC26A6	-0.846	0.00016	0.0024
ENSG00000143797	MBOAT2	0.63	0.0014	0.013		ENSG00000141252	VPS53	-0.712	0.00056	0.0064
ENSG00000145284	SCD5	0.837	0.00043	0.0051		ENSG00000151893	CACUL1	-0.66	0.00037	0.0046
ENSG00000146352	CLVS2	1.242	1.5e-05	0.00036		ENSG00000160131	VMA21	-0.661	0.00028	0.0037
ENSG00000152942	RAD17	0.635	0.00088	0.009		ENSG00000196937	FAM3C	-0.688	0.00044	0.0052
ENSG00000162814	SPATA17	1.316	3e-05	0.00062		ENSG00000092098	RNF31	-0.783	0.00023	0.0032
ENSG00000164707	SLC13A4	1.399	4.2e-05	0.00081		ENSG00000107651	SEC23IP	-0.674	0.00057	0.0064
ENSG00000169750	RAC3	1.21	1.5e-07	6.8e-06		ENSG00000114491	UMPS	-0.719	4.1e-05	0.00079
ENSG00000174514	MFSD4	1.244	2.3e-05	0.00051		ENSG00000118620	ZNF430	-0.734	0.00077	0.0081
ENSG00000186446	ZNF501	0.795	0.00066	0.0072		ENSG00000157014	TATDN2	-0.738	0.00089	0.009
ENSG00000237877	AC097500.2	2.025	6.4e-07	2.4e-05		ENSG00000162851	TFB2M	-0.944	1.6e-05	0.00038
ENSG00000066557	LRRC40	0.619	0.00087	0.0089		ENSG00000254901	MEF2BNB	-1.149	2.3e-05	0.0005
ENSG00000107960	OBFC1	0.858	0.00039	0.0047		ENSG00000078900	TP73	-0.869	0.0021	0.018
ENSG00000160200	CBS	0.78	0.0001	0.0016		ENSG00000091127	PUS7	-0.683	0.00026	0.0035
ENSG00000164638	SLC29A4	1.042	3.7e-05	0.00073		ENSG00000104450	SPAG1	-0.79	0.0016	0.014
ENSG00000165192	ASB11	4.873	3.6e-17	1.8e-14		ENSG00000168496	FEN1	-0.689	7.2e-05	0.0013
ENSG00000166295	ANAPC16	0.557	0.0015	0.014		ENSG00000175467	SART1	-0.637	0.0051	0.034
ENSG00000170310	STX8	0.673	0.0011	0.011		ENSG00000176619	LMNB2	-0.666	0.00043	0.0051
ENSG00000229645	LINC00341	1.858	2.7e-07	1.1e-05		ENSG00000179750	APOBEC3B	-1.619	3.8e-05	0.00075
ENSG00000248587	GDNF-AS1	2.34	1.6e-06	5.4e-05		ENSG00000013810	TACC3	-0.708	0.00089	0.0091
ENSG00000093010	COMT	0.516	0.0045	0.031		ENSG00000080371	RAB21	-0.637	0.0018	0.016
ENSG00000101751	POLI	0.741	0.00087	0.0089		ENSG00000099381	SETD1A	-0.851	0.0029	0.022
ENSG00000106565	TMEM176B	1.684	3.7e-05	0.00074		ENSG00000104866	PPP1R37	-0.736	0.00034	0.0043
ENSG00000135452	TSPAN31	0.656	0.0018	0.015		ENSG00000104936	DMPK	-0.773	0.0031	0.023
ENSG00000139597	N4BP2L1	1.862	3.3e-08	1.8e-06		ENSG00000117360	PRPF3	-0.707	7.4e-05	0.0013
ENSG00000166575	TMEM135	0.629	0.0025	0.02		ENSG00000130311	DDA1	-0.84	2.2e-05	0.00048
ENSG00000166796	LDHC	0.692	0.0033	0.025		ENSG00000158470	B4GALT5	-0.667	0.0044	0.03
ENSG00000175182	FAM131A	0.892	0.00044	0.0052		ENSG00000189403	HMGB1	-0.717	0.0012	0.011
ENSG00000177679	SRRM3	1.183	0.00028	0.0037		ENSG00000265393	CTD-2517M22.17	-2.073	3.6e-09	2.6e-07
ENSG00000180287	PLD5	2.728	4.5e-06	0.00013		ENSG00000083520	DIS3	-0.636	0.004	0.028
ENSG00000241335	RNA5-8S5	1.448	0.00023	0.0032		ENSG00000151576	QTRTD1	-0.672	0.00019	0.0027
ENSG00000242715	CCDC169	0.976	0.00023	0.0031		ENSG00000251381	LINC00958	-0.938	2e-05	0.00044
ENSG00000128606	LRRC17	1.675	9.5e-07	3.4e-05		ENSG00000126775	ATG14	-0.696	0.00066	0.0072
ENSG00000137821	LRRC49	0.596	0.0036	0.026		ENSG00000139641	ESYT1	-0.736	3.7e-05	0.00073
ENSG00000161016	RPL8	0.659	0.00091	0.0092		ENSG00000203668	CHML	-0.625	0.0055	0.036
ENSG00000165185	KIAA1958	0.71	0.00073	0.0078		ENSG00000258366	RTEL1	-1.162	1.6e-06	5.3e-05
ENSG00000230439	RP11-488P3.1	1.655	4.4e-05	0.00084		ENSG00000070423	RNF126	-0.738	0.0011	0.011
ENSG00000236618	PITPNA-AS1	0.719	0.0026	0.021		ENSG00000105011	ASF1B	-0.846	5.5e-05	0.001
ENSG00000090661	CERS4	0.743	0.0016	0.014		ENSG00000125505	MBOAT7	-0.82	9.8e-05	0.0016
ENSG00000104967	NOVA2	2.404	4.2e-08	2.2e-06		ENSG00000141867	BRD4	-0.779	0.00043	0.0052
ENSG00000162878	PKDCC	0.909	0.0005	0.0059		ENSG00000150768	DLAT	-0.666	0.00015	0.0023
ENSG00000165028	NIPSNAP3B	1.577	2.9e-07	1.2e-05		ENSG00000261560	RP11-166B2.3	-1.726	1.5e-06	5e-05
ENSG00000172159	FRMD3	1.205	1.3e-05	0.00032		ENSG00000058600	POLR3E	-0.643	0.00085	0.0088
ENSG00000214279	RP11-108K14.4	1.516	1.9e-07	8.3e-06		ENSG00000146826	C7orf43	-0.868	0.0001	0.0017
ENSG00000271133	CTA-293F17.1	2.466	2.2e-06	7e-05		ENSG00000240445	FOXO3B	-1.03	0.00013	0.0021
ENSG00000013392	RWDD2A	0.819	0.001	0.01		ENSG00000022840	RNF10	-0.662	0.00037	0.0045
ENSG00000049883	PTCD2	0.702	0.0021	0.017		ENSG00000101361	NOP56	-0.683	0.00011	0.0018
ENSG00000117595	IRF6	1.024	0.00037	0.0046		ENSG00000158161	EYA3	-0.705	0.00061	0.0068
ENSG00000117643	MAN1C1	1.274	7e-06	0.00019		ENSG00000164877	MICALL2	-1.193	2.8e-06	8.5e-05
ENSG00000121871	SLITRK3	1.613	8e-07	2.9e-05		ENSG00000110218	PANX1	-0.707	0.00039	0.0047
ENSG00000133243	BTBD2	0.549	0.003	0.023		ENSG00000128710	HOXD10	-0.78	0.00054	0.0062
ENSG00000151353	TMEM18	0.52	0.008	0.047		ENSG00000185442	FAM174B	-0.9	0.00092	0.0093
ENSG00000168477	TNXB	1.689	1.7e-07	7.4e-06		ENSG00000240849	TMEM189	-0.841	0.00011	0.0017
ENSG00000170917	NUDT6	0.738	0.0011	0.011		ENSG00000079432	CIC	-0.769	0.0061	0.038
ENSG00000172554	SNTG2	1.45	3.2e-06	9.6e-05		ENSG00000186716	BCR	-0.639	0.0012	0.011
ENSG00000176204	LRRTM4	3.791	1.4e-06	4.7e-05		ENSG00000102554	KLF5	-1.068	0.00015	0.0023
ENSG00000179085	DPM3	1.184	4.3e-05	0.00083		ENSG00000116688	MFN2	-0.622	0.0015	0.014
ENSG00000216937	CCDC7	0.916	0.001	0.01		ENSG00000129235	TXNDC17	-0.813	3.2e-05	0.00065
ENSG00000217555	CKLF	0.67	0.0012	0.011		ENSG00000134256	CD101	-1.536	4.7e-06	0.00013
ENSG00000101204	CHRNA4	4.406	4.7e-08	2.5e-06		ENSG00000134318	ROCK2	-0.651	0.0061	0.038
ENSG00000104213	PDGFRL	1.283	4.3e-05	0.00083		ENSG00000160785	SLC25A44	-0.678	0.0019	0.016
ENSG00000111087	GLI1	2.134	1.4e-07	6.4e-06		ENSG00000244045	TMEM199	-0.782	0.00023	0.0032
ENSG00000141665	FBXO15	2.373	3.7e-07	1.5e-05		ENSG00000131165	CHMP1A	-0.8	6.8e-05	0.0012
ENSG00000147408	CSGALNACT1	2.026	1.8e-05	0.00041		ENSG00000197114	ZGPAT	-0.857	0.00078	0.0082
ENSG00000148655	C10orf11	2.156	5.8e-08	2.9e-06		ENSG00000039560	RAI14	-0.614	0.0038	0.027
ENSG00000156042	TTC18	0.911	0.00094	0.0094		ENSG00000124299	PEPD	-0.888	8.2e-05	0.0014
ENSG00000157601	MX1	1.653	6.3e-06	0.00017		ENSG00000149187	CELF1	-0.58	0.0063	0.039
ENSG00000198673	FAM19A2	2.083	1.3e-07	5.8e-06		ENSG00000161021	MAML1	-0.664	0.0046	0.031
ENSG00000272323	CTD-2517O10.6	1.583	1.5e-06	5.2e-05		ENSG00000162377	COA7	-0.661	0.00057	0.0065
ENSG00000069966	GNB5	0.632	0.0044	0.03		ENSG00000203896	LIME1	-1.043	0.00044	0.0052
ENSG00000080709	KCNN2	1.473	4.3e-05	0.00084		ENSG00000070366	SMG6	-0.639	0.008	0.047
ENSG00000094631	HDAC6	0.701	0.0013	0.012		ENSG00000100867	DHRS2	-0.841	7.5e-05	0.0013
ENSG00000138138	ATAD1	0.578	0.0014	0.012		ENSG00000143753	DEGS1	-0.723	0.00018	0.0026
ENSG00000151834	GABRA2	7.022	1.7e-10	1.8e-08		ENSG00000148384	INPP5E	-0.726	0.0021	0.018
ENSG00000159708	LRRC36	1.938	1.6e-06	5.3e-05		ENSG00000161203	AP2M1	-0.718	8e-05	0.0014
ENSG00000163071	SPATA18	2.105	1.4e-09	1.2e-07		ENSG00000254093	PINX1	-0.756	0.00027	0.0036
ENSG00000170464	DNAJC18	0.855	0.00031	0.004		ENSG00000010295	IFFO1	-0.672	0.0064	0.04
ENSG00000205592	MUC19	4.451	2.2e-10	2.3e-08		ENSG00000106351	AGFG2	-0.964	8.7e-05	0.0015
ENSG00000089157	RPLP0	0.771	0.00018	0.0026		ENSG00000108826	MRPL27	-0.733	0.0003	0.0039
ENSG00000100439	ABHD4	1.335	9.2e-06	0.00023		ENSG00000135655	USP15	-0.638	0.00094	0.0094
ENSG00000108840	HDAC5	0.617	0.0016	0.014		ENSG00000163251	FZD5	-0.674	0.0061	0.039
ENSG00000122971	ACADS	0.635	0.0029	0.022		ENSG00000171824	EXOSC10	-0.622	0.00096	0.0096
ENSG00000123689	G0S2	2.187	2.5e-10	2.5e-08		ENSG00000188566	NDOR1	-0.783	0.0014	0.013
ENSG00000152932	RAB3C	1.764	4.4e-06	0.00012		ENSG00000204104	TRAF3IP1	-0.673	0.0043	0.03
ENSG00000159403	C1R	1.244	7.8e-06	0.00021		ENSG00000122783	C7orf49	-0.698	0.00025	0.0033
ENSG00000163666	HESX1	1.3	1.9e-05	0.00043		ENSG00000132313	MRPL35	-0.722	5.4e-05	0.001
ENSG00000165801	ARHGEF40	1.151	2.4e-05	0.00052		ENSG00000161326	DUSP14	-0.779	0.00028	0.0037
ENSG00000184588	PDE4B	1.434	2.1e-05	0.00046		ENSG00000120705	ETF1	-0.657	0.0002	0.0029
ENSG00000187118	CMC1	0.655	0.0025	0.02		ENSG00000102302	FGD1	-0.762	0.0018	0.015
ENSG00000188176	SMTNL2	1.703	9.2e-06	0.00023		ENSG00000111664	GNB3	-1.4	8e-08	3.9e-06
ENSG00000197776	KLHDC1	2.335	6.9e-08	3.4e-06		ENSG00000143321	HDGF	-0.688	8.7e-05	0.0015
ENSG00000053108	FSTL4	1.997	1.4e-06	4.8e-05		ENSG00000147383	NSDHL	-0.815	5.4e-05	0.001
ENSG00000100170	SLC5A1	7.04	8.4e-06	0.00022		ENSG00000172115	CYCS	-0.692	0.00027	0.0036
ENSG00000116833	NR5A2	1.603	2.7e-06	8.4e-05		ENSG00000063601	MTMR1	-0.653	0.001	0.01
ENSG00000138311	ZNF365	0.908	0.0005	0.0058		ENSG00000092820	EZR	-0.582	0.0046	0.031
ENSG00000143603	KCNN3	2.417	4e-06	0.00012		ENSG00000100297	MCM5	-0.699	4.4e-05	0.00084
ENSG00000166173	LARP6	1.664	2e-08	1.2e-06		ENSG00000107862	GBF1	-0.632	0.0068	0.042
ENSG00000186648	LRRC16B	1.688	8.4e-05	0.0014		ENSG00000125482	TTF1	-0.733	0.00029	0.0038
ENSG00000229119	CTB-63M22.1	0.9	0.00083	0.0086		ENSG00000158156	XKR8	-0.974	4.9e-05	0.00093
ENSG00000134363	FST	2.341	5.5e-07	2.1e-05		ENSG00000163681	SLMAP	-0.669	0.00027	0.0036
ENSG00000145050	MANF	0.569	0.0018	0.016		ENSG00000091009	RBM27	-0.585	0.0046	0.031
ENSG00000169241	SLC50A1	0.567	0.0034	0.025		ENSG00000103037	SETD6	-0.685	0.00035	0.0043
ENSG00000243069	ARHGEF26-AS1	1.965	1.7e-07	7.4e-06		ENSG00000105993	DNAJB6	-0.661	0.0003	0.0038
ENSG00000109339	MAPK10	1.621	6.8e-06	0.00018		ENSG00000161013	MGAT4B	-0.694	0.00032	0.0041
ENSG00000121211	MND1	0.642	0.0036	0.026		ENSG00000117984	CTSD	-0.779	0.0011	0.011
ENSG00000128039	SRD5A3	0.85	0.00018	0.0026		ENSG00000125844	RRBP1	-0.773	0.0071	0.043
ENSG00000134294	SLC38A2	0.566	0.0021	0.017		ENSG00000164077	MON1A	-0.857	0.00018	0.0027
ENSG00000138760	SCARB2	0.575	0.0015	0.013		ENSG00000167202	TBC1D2B	-0.648	0.0011	0.01
ENSG00000157703	SVOPL	3.859	2.8e-06	8.6e-05		ENSG00000172031	EPHX4	-1.094	1.2e-05	0.00029
ENSG00000172500	FIBP	0.513	0.0062	0.039		ENSG00000174775	HRAS	-0.779	0.00059	0.0066
ENSG00000174482	LINGO2	5.784	9.7e-08	4.6e-06		ENSG00000055483	USP36	-0.709	0.0062	0.039
ENSG00000185567	AHNAK2	1.451	2.2e-06	7.1e-05		ENSG00000087448	KLHL42	-0.637	0.0018	0.015
ENSG00000249242	TMEM150C	0.96	0.0002	0.0028		ENSG00000105738	SIPA1L3	-0.734	0.0076	0.045
ENSG00000087258	GNAO1	1.609	3.4e-05	0.00069		ENSG00000113282	CLINT1	-0.61	0.0022	0.018
ENSG00000104133	SPG11	0.609	0.0014	0.013		ENSG00000138190	EXOC6	-0.648	0.0027	0.021
ENSG00000133067	LGR6	2.66	1.3e-05	0.00032		ENSG00000138385	SSB	-0.692	0.00011	0.0017
ENSG00000134765	DSC1	5.408	1.6e-06	5.3e-05		ENSG00000214826	DDX12P	-0.656	0.0051	0.034
ENSG00000135519	KCNH3	2.593	5.6e-06	0.00015		ENSG00000073008	PVR	-0.772	0.0013	0.012
ENSG00000155660	PDIA4	0.547	0.0016	0.014		ENSG00000133895	MEN1	-0.685	0.0011	0.011
ENSG00000162520	SYNC	1.372	0.0002	0.0029		ENSG00000186416	NKRF	-0.647	0.0024	0.019
ENSG00000169223	LMAN2	0.509	0.0051	0.034		ENSG00000197905	TEAD4	-0.747	0.00029	0.0038
ENSG00000180739	S1PR5	2.178	2.7e-06	8.4e-05		ENSG00000103342	GSPT1	-0.575	0.0043	0.03
ENSG00000228502	EEF1A1P11	0.63	0.0067	0.041		ENSG00000139977	NAA30	-0.639	0.001	0.01
ENSG00000230183	CNOT6LP1	2.717	9.3e-07	3.3e-05		ENSG00000178950	GAK	-0.668	0.00031	0.004
ENSG00000230487	PSMG3-AS1	1.113	0.00015	0.0022		ENSG00000213903	LTB4R	-0.817	0.00031	0.004
ENSG00000244694	PTCHD4	5.34	7.4e-07	2.7e-05		ENSG00000130669	PAK4	-0.966	5.3e-05	0.00099
ENSG00000083067	TRPM3	2.952	1.1e-05	0.00028		ENSG00000137331	IER3	-1.146	1.4e-05	0.00032
ENSG00000085382	HACE1	0.854	0.00011	0.0018		ENSG00000155090	KLF10	-0.668	0.004	0.028
ENSG00000133138	TBC1D8B	1.037	3.5e-05	0.0007		ENSG00000155393	HEATR3	-0.714	0.00012	0.0019
ENSG00000144451	SPAG16	0.592	0.005	0.033		ENSG00000156017	C9orf41	-0.668	0.00026	0.0034
ENSG00000170959	DCDC1	1.298	9.7e-05	0.0016		ENSG00000163166	IWS1	-0.613	0.0028	0.022
ENSG00000172071	EIF2AK3	0.678	0.0015	0.014		ENSG00000261804	RP11-44F14.2	-1.862	6.1e-09	4.2e-07
ENSG00000197746	PSAP	0.512	0.003	0.023		ENSG00000004700	RECQL	-0.628	0.001	0.01
ENSG00000213553	RPLP0P6	0.768	0.0011	0.01		ENSG00000115539	PDCL3	-0.81	0.00015	0.0023
ENSG00000267221	CTD-2132N18.2	1.305	5.3e-05	0.00099		ENSG00000185803	SLC52A2	-0.751	0.00043	0.0051
ENSG00000109906	ZBTB16	1.365	7.7e-05	0.0013		ENSG00000198863	RUNDC1	-0.653	0.0083	0.048
ENSG00000110900	TSPAN11	2.05	8.1e-05	0.0014		ENSG00000213066	FGFR1OP	-0.659	0.0039	0.028
ENSG00000111897	SERINC1	0.55	0.0016	0.014		ENSG00000100364	KIAA0930	-0.686	0.00034	0.0043
ENSG00000122694	GLIPR2	0.906	0.00024	0.0033		ENSG00000102390	PBDC1	-0.71	0.0035	0.026
ENSG00000164362	TERT	1.049	0.00011	0.0017		ENSG00000162194	C11orf48	-0.763	0.00015	0.0022
ENSG00000185420	SMYD3	0.77	0.00053	0.0061		ENSG00000182872	RBM10	-0.676	0.00016	0.0023
ENSG00000230202	RP11-632C17__A.1	0.701	0.004	0.028		ENSG00000204560	DHX16	-0.621	0.0012	0.012
ENSG00000036448	MYOM2	0.753	0.00032	0.0041		ENSG00000037897	METTL1	-0.807	7.9e-05	0.0014
ENSG00000122861	PLAU	2	4.3e-07	1.7e-05		ENSG00000089220	PEBP1	-0.735	0.0002	0.0028
ENSG00000128573	FOXP2	1.069	3.4e-05	0.00068		ENSG00000109320	NFKB1	-0.716	0.00013	0.002
ENSG00000130304	SLC27A1	1.207	9.2e-06	0.00023		ENSG00000242802	AP5Z1	-0.785	0.00055	0.0063
ENSG00000147677	EIF3H	0.524	0.0025	0.02		ENSG00000118855	MFSD1	-0.741	0.00032	0.0041
ENSG00000154856	APCDD1	1.301	2.4e-05	0.00051		ENSG00000155636	RBM45	-0.813	6.1e-05	0.0011
ENSG00000157869	RAB28	0.55	0.0065	0.04		ENSG00000171763	SPATA5L1	-0.776	0.00062	0.0069
ENSG00000168453	HR	2.3	6.3e-06	0.00017		ENSG00000074755	ZZEF1	-0.598	0.0048	0.032
ENSG00000189060	H1F0	0.656	0.0029	0.022		ENSG00000173846	PLK3	-0.981	0.00023	0.0031
ENSG00000233705	SLC26A4-AS1	1.75	4.5e-05	0.00086		ENSG00000185515	BRCC3	-0.688	0.00047	0.0055
ENSG00000124243	BCAS4	0.936	0.00042	0.0051		ENSG00000186185	KIF18B	-0.683	0.0016	0.014
ENSG00000132781	MUTYH	0.63	0.0019	0.016		ENSG00000141380	SS18	-0.656	0.00072	0.0077
ENSG00000162981	FAM84A	3.429	1.6e-07	7.2e-06		ENSG00000172428	MYEOV2	-0.817	4.7e-05	0.0009
ENSG00000204311	DFNB59	1.201	1.1e-05	0.00027		ENSG00000102241	HTATSF1	-0.582	0.0057	0.037
ENSG00000071967	CYBRD1	0.674	0.0024	0.02		ENSG00000172315	TP53RK	-0.718	0.00016	0.0024
ENSG00000100033	PRODH	1.443	3.5e-06	0.0001		ENSG00000164151	KIAA0947	-0.608	0.0021	0.017
ENSG00000108387	2019-09-04	1.584	2e-05	0.00044		ENSG00000249565	SERBP1P5	-1.15	2e-06	6.5e-05
ENSG00000110911	SLC11A2	0.62	0.0016	0.014		ENSG00000114353	GNAI2	-0.8	0.00012	0.0019
ENSG00000116852	KIF21B	1.057	0.00012	0.0019		ENSG00000120314	WDR55	-0.693	0.00047	0.0055
ENSG00000119782	FKBP1B	1.178	2e-05	0.00044		ENSG00000142686	C1orf216	-0.748	0.00032	0.0041
ENSG00000127022	CANX	0.732	0.00025	0.0033		ENSG00000156873	PHKG2	-0.766	4.6e-05	0.00089
ENSG00000130540	SULT4A1	0.798	0.0011	0.01		ENSG00000166851	PLK1	-0.746	7.6e-05	0.0013
ENSG00000162927	PUS10	0.815	0.00081	0.0085		ENSG00000180011	ZADH2	-0.633	0.0026	0.02
ENSG00000183230	CTNNA3	3.09	1.5e-10	1.6e-08		ENSG00000067369	TP53BP1	-0.633	0.00078	0.0082
ENSG00000165309	ARMC3	1.09	0.00074	0.0079		ENSG00000072786	STK10	-0.696	0.0011	0.011
ENSG00000175197	DDIT3	2.049	3.1e-09	2.3e-07		ENSG00000078237	C12orf5	-0.806	0.0003	0.0039
ENSG00000178919	FOXE1	0.835	0.00051	0.0059		ENSG00000131759	RARA	-0.898	0.00055	0.0063
ENSG00000232855	AF131217.1	3.063	4.7e-07	1.8e-05		ENSG00000134852	CLOCK	-0.646	0.0035	0.026
ENSG00000248508	SRP14-AS1	0.98	0.00058	0.0065		ENSG00000188483	IER5L	-1.361	8.8e-06	0.00023
ENSG00000253716	RP13-582O9.5	1.13	0.00026	0.0034		ENSG00000100823	APEX1	-0.725	0.00013	0.002
ENSG00000269113	TRABD2B	1.386	5e-05	0.00094		ENSG00000197256	KANK2	-0.748	0.0026	0.021
ENSG00000270441	RP11-694I15.7	1.708	1.8e-05	0.00041		ENSG00000085063	CD59	-0.689	0.00018	0.0026
ENSG00000026025	VIM	0.512	0.0063	0.039		ENSG00000262714	RP11-44F14.8	-1.749	6.7e-08	3.3e-06
ENSG00000107551	RASSF4	1.778	1.4e-06	4.7e-05		ENSG00000087152	ATXN7L3	-0.641	0.00071	0.0076
ENSG00000125848	FLRT3	0.948	0.0011	0.01		ENSG00000104859	CLASRP	-0.701	0.0013	0.012
ENSG00000137700	SLC37A4	0.681	0.0011	0.011		ENSG00000162368	CMPK1	-0.647	0.00022	0.003
ENSG00000175061	FAM211A-AS1	1.213	4.4e-07	1.7e-05		ENSG00000177889	UBE2N	-0.707	8.3e-05	0.0014
ENSG00000125991	ERGIC3	0.569	0.0034	0.025		ENSG00000203485	INF2	-0.7	0.0078	0.046
ENSG00000132846	ZBED3	1.181	9e-05	0.0015		ENSG00000144747	TMF1	-0.596	0.0051	0.034
ENSG00000142937	RPS8	0.53	0.0054	0.035		ENSG00000146670	CDCA5	-0.633	0.00099	0.0098
ENSG00000144642	RBMS3	0.886	0.00069	0.0075		ENSG00000157933	SKI	-0.787	0.0035	0.026
ENSG00000145526	CDH18	6.944	8.8e-06	0.00023		ENSG00000187026	KRTAP21-2	-2.317	9e-06	0.00023
ENSG00000164414	SLC35A1	0.731	0.001	0.01		ENSG00000207280	SNORD20	-1.653	5.3e-08	2.7e-06
ENSG00000164418	GRIK2	2.909	1.4e-06	4.7e-05		ENSG00000213638	ADAT3	-1.264	3.5e-06	0.0001
ENSG00000182177	ASB18	4.671	1.9e-06	6.1e-05		ENSG00000257122	RRN3P3	-1.039	0.0012	0.011
ENSG00000198795	ZNF521	0.924	0.00048	0.0056		ENSG00000004864	SLC25A13	-0.64	0.00074	0.0079
ENSG00000204837	RP11-204M4.2	1.162	1.8e-05	0.00041		ENSG00000077809	GTF2I	-0.577	0.0066	0.041
ENSG00000231233	CCDC147-AS1	2.561	1.6e-06	5.2e-05		ENSG00000104979	C19orf53	-0.877	0.00021	0.0029
ENSG00000235944	ZNF815P	0.852	0.00037	0.0046		ENSG00000107130	NCS1	-0.666	0.0018	0.015
ENSG00000266795	RP11-744K17.9	5.33	1.1e-05	0.00028		ENSG00000158863	FAM160B2	-0.852	0.00017	0.0025
ENSG00000008226	DLEC1	2.188	9.5e-06	0.00024		ENSG00000215193	PEX26	-0.636	0.0073	0.044
ENSG00000108960	MMD	0.675	0.0016	0.014		ENSG00000260804	RP11-566E18.3	-1.133	0.0013	0.012
ENSG00000131080	EDA2R	0.841	0.0004	0.0049		ENSG00000265500	SENP3-EIF4A1	-1.724	3.4e-07	1.4e-05
ENSG00000133943	C14orf159	0.647	0.003	0.023		ENSG00000070610	GBA2	-0.656	0.0019	0.016
ENSG00000153291	SLC25A27	0.822	0.0012	0.011		ENSG00000160223	ICOSLG	-1.532	5.6e-07	2.1e-05
ENSG00000158793	NIT1	0.615	0.0021	0.018		ENSG00000174516	PELI3	-0.906	2.5e-05	0.00053
ENSG00000160460	SPTBN4	1.222	2.4e-05	0.00051		ENSG00000102910	LONP2	-0.598	0.0027	0.021
ENSG00000163520	FBLN2	3.008	4.5e-06	0.00013		ENSG00000105726	ATP13A1	-0.693	0.00012	0.0019
ENSG00000174145	KIAA1239	4.487	5.8e-15	1.7e-12		ENSG00000103495	MAZ	-0.715	6.8e-05	0.0012
ENSG00000242574	HLA-DMB	0.922	0.00082	0.0085		ENSG00000108511	HOXB6	-1.044	1e-05	0.00026
ENSG00000167642	SPINT2	0.886	0.00043	0.0051		ENSG00000257267	ZNF271	-0.716	0.00016	0.0024
ENSG00000197121	PGAP1	0.592	0.0038	0.027		ENSG00000072518	MARK2	-0.662	0.0032	0.024
ENSG00000111666	CHPT1	0.538	0.0034	0.025		ENSG00000125630	POLR1B	-0.639	0.00032	0.0041
ENSG00000113083	LOX	2.2	5.4e-11	6.6e-09		ENSG00000184967	NOC4L	-0.718	0.00057	0.0065
ENSG00000127947	PTPN12	1.005	0.00013	0.002		ENSG00000198720	ANKRD13B	-0.768	0.00035	0.0044
ENSG00000157782	CABP1	1.484	0.00014	0.0022		ENSG00000269929	RP11-2B6.2	-0.954	9.6e-05	0.0016
ENSG00000162496	DHRS3	0.772	0.0022	0.018		ENSG00000116095	PLEKHA3	-0.613	0.0045	0.031
ENSG00000168016	TRANK1	2.37	2.6e-05	0.00055		ENSG00000164172	MOCS2	-0.683	0.00034	0.0043
ENSG00000173821	RNF213	1.086	2.5e-06	7.7e-05		ENSG00000169045	HNRNPH1	-0.576	0.0024	0.02
ENSG00000230873	STMND1	1.783	2.4e-06	7.5e-05		ENSG00000263002	ZNF234	-0.682	0.0053	0.035
ENSG00000250033	SLC7A11-AS1	3.107	7.5e-07	2.7e-05		ENSG00000100395	L3MBTL2	-0.654	0.00096	0.0096
ENSG00000253320	KB-1507C5.2	1.132	0.00015	0.0023		ENSG00000104880	ARHGEF18	-0.78	0.00013	0.002
ENSG00000040731	CDH10	4.328	2.8e-06	8.5e-05		ENSG00000135766	EGLN1	-0.679	0.00016	0.0024
ENSG00000142687	KIAA0319L	0.791	0.00019	0.0028		ENSG00000137090	DMRT1	-3.093	2.3e-10	2.3e-08
ENSG00000162669	HFM1	1.449	2e-07	8.8e-06		ENSG00000141522	ARHGDIA	-0.624	0.0052	0.034
ENSG00000166736	HTR3A	3.038	1.5e-07	6.8e-06		ENSG00000198298	ZNF485	-0.778	0.0014	0.013
ENSG00000196776	CD47	0.492	0.0065	0.04		ENSG00000178980	SEPW1	-0.785	6.9e-05	0.0012
ENSG00000221963	APOL6	3.12	2.1e-06	6.8e-05		ENSG00000070367	EXOC5	-0.595	0.0022	0.018
ENSG00000133019	CHRM3	0.928	0.00051	0.0059		ENSG00000112658	SRF	-0.653	0.0015	0.013
ENSG00000150051	MKX	1.444	1.9e-07	8.4e-06		ENSG00000115806	GORASP2	-0.711	0.00017	0.0026
ENSG00000244242	IFITM10	1.494	3.7e-05	0.00073		ENSG00000158987	RAPGEF6	-0.71	0.0058	0.037
ENSG00000101349	PAK7	1.724	2.2e-06	6.9e-05		ENSG00000166012	TAF1D	-0.682	7.6e-05	0.0013
ENSG00000151090	THRB	0.871	0.00078	0.0082		ENSG00000244165	P2RY11	-0.967	4.9e-05	0.00093
ENSG00000164591	MYOZ3	6.893	1.1e-05	0.00028		ENSG00000169689	STRA13	-0.88	0.00056	0.0064
ENSG00000167100	SAMD14	2.048	6.1e-06	0.00016		ENSG00000176422	SPRYD4	-0.931	0.00043	0.0051
ENSG00000229043	AC091729.9	0.767	0.0021	0.017		ENSG00000224420	ADM5	-1.417	1.3e-07	6e-06
ENSG00000257403	CTD-2547E10.3	1.286	0.00043	0.0051		ENSG00000028310	BRD9	-0.575	0.0076	0.045
ENSG00000266904	LINC00663	1.429	1.9e-05	0.00043		ENSG00000137807	KIF23	-0.671	0.00024	0.0033
ENSG00000091592	NLRP1	1.043	0.0001	0.0016		ENSG00000171490	RSL1D1	-0.608	0.00062	0.0069
ENSG00000103485	QPRT	1.721	1.9e-08	1.1e-06		ENSG00000179271	GADD45GIP1	-0.829	0.00022	0.003
ENSG00000156011	PSD3	0.567	0.002	0.017		ENSG00000164941	INTS8	-0.684	0.00024	0.0032
ENSG00000164040	PGRMC2	0.828	0.00043	0.0052		ENSG00000253051	SNORA31	-1.536	0.00016	0.0024
ENSG00000165379	LRFN5	5.724	1.2e-05	0.00029		ENSG00000106404	CLDN15	-0.811	0.0018	0.016
ENSG00000175879	HOXD8	0.651	0.0074	0.044		ENSG00000115844	DLX2	-0.895	3.4e-05	0.00069
ENSG00000072163	LIMS2	2.281	9.6e-05	0.0016		ENSG00000137814	HAUS2	-0.7	0.0014	0.013
ENSG00000120899	PTK2B	0.916	0.00023	0.0032		ENSG00000174173	TRMT10C	-0.697	7.7e-05	0.0013
ENSG00000134253	TRIM45	0.828	0.0011	0.011		ENSG00000081014	AP4E1	-0.647	0.0024	0.019
ENSG00000136783	NIPSNAP3A	0.846	0.00053	0.0061		ENSG00000100228	RAB36	-0.951	2.1e-05	0.00047
ENSG00000149090	PAMR1	1.599	8e-05	0.0014		ENSG00000132004	FBXW9	-0.872	3.8e-05	0.00076
ENSG00000163322	FAM175A	1.008	3.9e-05	0.00077		ENSG00000273281	RP11-339B21.14	-1.404	6e-07	2.2e-05
ENSG00000164124	TMEM144	0.754	0.0014	0.013		ENSG00000010539	ZNF200	-0.703	0.00071	0.0077
ENSG00000247708	STX18-AS1	0.814	0.00056	0.0064		ENSG00000069011	PITX1	-0.808	7e-05	0.0012
ENSG00000059377	TBXAS1	0.937	0.00027	0.0036		ENSG00000105281	SLC1A5	-0.666	9.4e-05	0.0016
ENSG00000125895	TMEM74B	0.845	0.00093	0.0093		ENSG00000113716	HMGXB3	-0.62	0.0011	0.011
ENSG00000151572	ANO4	1.23	0.00012	0.0019		ENSG00000130787	HIP1R	-0.64	0.0036	0.026
ENSG00000154153	FAM134B	1.026	7.9e-05	0.0014		ENSG00000131019	ULBP3	-0.845	0.0003	0.0039
ENSG00000156463	SH3RF2	1.394	8.2e-05	0.0014		ENSG00000234664	HMGN2P5	-0.921	7.2e-05	0.0013
ENSG00000182050	MGAT4C	3.455	1e-06	3.5e-05		ENSG00000136574	GATA4	-0.872	0.00024	0.0033
ENSG00000199377	RNU5F-1	1.338	2.8e-05	0.00058		ENSG00000135801	TAF5L	-0.652	0.00063	0.0069
ENSG00000066923	STAG3	1.615	6.6e-05	0.0012		ENSG00000214193	SH3D21	-1.084	2.9e-05	0.00061
ENSG00000177030	DEAF1	0.555	0.0024	0.019		ENSG00000140548	ZNF710	-0.69	0.0024	0.019
ENSG00000182621	PLCB1	0.752	0.00091	0.0092		ENSG00000169188	APEX2	-0.77	0.00012	0.0019
ENSG00000203880	PCMTD2	0.584	0.0032	0.024		ENSG00000206573	SETD5-AS1	-0.687	0.0022	0.018
ENSG00000234665	RP11-262H14.3	0.715	0.0065	0.04		ENSG00000103111	MON1B	-0.674	0.0027	0.021
ENSG00000245573	BDNF-AS	1.647	3.3e-06	9.9e-05		ENSG00000113643	RARS	-0.651	0.00018	0.0026
ENSG00000115290	GRB14	0.75	0.0012	0.011		ENSG00000131236	CAP1	-0.673	8.5e-05	0.0015
ENSG00000141447	OSBPL1A	0.948	3e-05	0.00062		ENSG00000231125	AF129075.5	-1.859	7.6e-08	3.7e-06
ENSG00000177133	LINC00982	6.871	2.6e-05	0.00054		ENSG00000271781	CTD-2589H19.6	-2.052	1.5e-07	6.8e-06
ENSG00000254343	RP11-760H22.2	1.851	1.2e-05	0.00029		ENSG00000115816	CEBPZ	-0.591	0.0014	0.013
ENSG00000105696	TMEM59L	2.17	5.3e-06	0.00015		ENSG00000072958	AP1M1	-0.708	0.00029	0.0037
ENSG00000119638	NEK9	0.617	0.0021	0.017		ENSG00000106266	SNX8	-0.724	0.001	0.01
ENSG00000120457	KCNJ5	3.905	9.5e-06	0.00024		ENSG00000135930	EIF4E2	-0.705	7.3e-05	0.0013
ENSG00000138449	SLC40A1	0.955	0.00013	0.002		ENSG00000138107	ACTR1A	-0.678	0.00014	0.0021
ENSG00000142102	ATHL1	0.725	0.0012	0.011		ENSG00000150551	LYPD1	-1.257	2.6e-05	0.00055
ENSG00000165409	TSHR	2.554	7.8e-05	0.0013		ENSG00000160326	SLC2A6	-1.12	9.5e-05	0.0016
ENSG00000223509	RP11-632K20.7	0.75	0.0032	0.024		ENSG00000169136	ATF5	-0.738	0.00058	0.0065
ENSG00000111728	ST8SIA1	2.807	9.6e-06	0.00024		ENSG00000181649	PHLDA2	-2.346	1.1e-07	5.1e-06
ENSG00000164331	ANKRA2	0.618	0.0025	0.02		ENSG00000197045	GMFB	-0.623	0.00046	0.0054
ENSG00000170222	ADPRM	0.735	0.00096	0.0096		ENSG00000204619	PPP1R11	-0.704	0.0019	0.016
ENSG00000171227	TMEM37	1.372	1.1e-05	0.00027		ENSG00000213971	RP11-15H20.6	-0.86	0.0029	0.022
ENSG00000230897	RPS18P12	1.376	0.0002	0.0028		ENSG00000006128	TAC1	-0.736	0.0049	0.033
ENSG00000250317	SMIM20	0.706	0.0024	0.019		ENSG00000010244	ZNF207	-0.606	0.001	0.01
ENSG00000117598	LPPR5	2.95	2.2e-09	1.7e-07		ENSG00000059728	MXD1	-0.808	0.00029	0.0038
ENSG00000126216	TUBGCP3	0.645	0.0025	0.02		ENSG00000066084	DIP2B	-0.584	0.0075	0.045
ENSG00000163638	ADAMTS9	1.02	0.00023	0.0032		ENSG00000083812	ZNF324	-0.723	0.00024	0.0033
ENSG00000164330	EBF1	1.276	0.00087	0.0089		ENSG00000086504	MRPL28	-0.704	0.00027	0.0036
ENSG00000172403	SYNPO2	2.118	1.4e-05	0.00034		ENSG00000101935	AMMECR1	-0.966	0.00095	0.0095
ENSG00000223960	AC009948.5	0.651	0.0032	0.024		ENSG00000111412	C12orf49	-0.658	0.00055	0.0063
ENSG00000129595	EPB41L4A	1.114	6.5e-05	0.0012		ENSG00000116096	SPR	-0.768	9.1e-05	0.0015
ENSG00000178878	APOLD1	1.196	2.1e-05	0.00047		ENSG00000126067	PSMB2	-0.637	0.00057	0.0065
ENSG00000049239	H6PD	0.802	0.00028	0.0036		ENSG00000131470	PSMC3IP	-0.706	0.006	0.038
ENSG00000072858	SIDT1	1.73	7.1e-06	0.00019		ENSG00000134748	PRPF38A	-0.587	0.0023	0.019
ENSG00000074964	ARHGEF10L	0.721	0.0011	0.011		ENSG00000162585	C1orf86	-0.827	0.00016	0.0024
ENSG00000133687	TMTC1	0.654	0.0029	0.022		ENSG00000162734	PEA15	-0.688	0.007	0.043
ENSG00000156172	C8orf37	0.867	0.00063	0.0069		ENSG00000165219	GAPVD1	-0.59	0.004	0.028
ENSG00000163617	KIAA1407	1.046	6.5e-05	0.0012		ENSG00000168884	TNIP2	-0.721	0.00062	0.0069
ENSG00000182040	USH1G	1.923	4.8e-06	0.00014		ENSG00000174842	GLMN	-0.697	0.00013	0.0021
ENSG00000240038	AMY2B	2.063	3.8e-08	2e-06		ENSG00000175376	EIF1AD	-0.686	0.00027	0.0036
ENSG00000060642	PIGV	0.731	0.0012	0.011		ENSG00000204713	TRIM27	-0.657	0.001	0.01
ENSG00000130584	ZBTB46	0.672	0.0024	0.019		ENSG00000261609	GAN	-0.643	0.0046	0.031
ENSG00000132122	SPATA6	0.918	0.00056	0.0064		ENSG00000272512	RP11-54O7.17	-1.268	0.00014	0.0021
ENSG00000139160	METTL20	1.032	0.00014	0.0022		ENSG00000075218	GTSE1	-0.658	0.0027	0.021
ENSG00000150782	IL18	4.269	3.5e-05	0.00071		ENSG00000075702	WDR62	-0.79	0.00015	0.0023
ENSG00000163590	PPM1L	0.602	0.0032	0.024		ENSG00000083896	YTHDC1	-0.56	0.0057	0.037
ENSG00000178385	PLEKHM3	0.68	0.0045	0.031		ENSG00000085415	SEH1L	-0.673	0.00027	0.0036
ENSG00000229809	ZNF688	0.804	0.0024	0.019		ENSG00000100697	DICER1	-0.833	0.003	0.023
ENSG00000260412	RP11-438B23.2	5.42	1.6e-07	7e-06		ENSG00000104611	SH2D4A	-0.741	0.0047	0.032
ENSG00000087076	HSD17B14	2.055	3.7e-06	0.00011		ENSG00000113552	GNPDA1	-0.752	0.00012	0.0019
ENSG00000091513	TF	2.271	3.9e-06	0.00011		ENSG00000114745	GORASP1	-0.691	0.00048	0.0056
ENSG00000107902	LHPP	0.902	0.00066	0.0072		ENSG00000126903	SLC10A3	-0.911	4.7e-05	0.0009
ENSG00000120697	ALG5	0.523	0.0047	0.032		ENSG00000138778	CENPE	-0.568	0.0055	0.036
ENSG00000006210	CX3CL1	6.832	2.5e-05	0.00053		ENSG00000143756	FBXO28	-0.59	0.0029	0.022
ENSG00000009694	TENM1	1.718	2.8e-05	0.00058		ENSG00000144791	LIMD1	-0.597	0.0025	0.02
ENSG00000099284	H2AFY2	0.547	0.0026	0.021		ENSG00000146576	C7orf26	-0.731	0.0015	0.014
ENSG00000168676	KCTD19	1.519	1.6e-05	0.00037		ENSG00000152102	FAM168B	-0.637	0.0059	0.038
ENSG00000214274	ANG	1.51	2.9e-06	8.7e-05		ENSG00000155744	FAM126B	-0.597	0.0082	0.048
ENSG00000230798	RP4-792G4.2	0.916	0.00066	0.0072		ENSG00000160741	CRTC2	-0.813	0.00028	0.0037
ENSG00000118217	ATF6	0.558	0.0029	0.022		ENSG00000166454	ATMIN	-0.691	0.00045	0.0053
ENSG00000142920	ADC	1.015	0.00011	0.0018		ENSG00000168411	RFWD3	-0.566	0.0033	0.025
ENSG00000187091	PLCD1	1.114	3.7e-05	0.00073		ENSG00000172292	CERS6	-0.585	0.0027	0.021
ENSG00000215375	MYL5	1.067	0.00014	0.0021		ENSG00000173465	SSSCA1	-0.758	0.00033	0.0042
ENSG00000220008	LINGO3	2.011	6.8e-06	0.00018		ENSG00000183735	TBK1	-0.658	0.00051	0.006
ENSG00000116106	EPHA4	0.617	0.003	0.023		ENSG00000198517	MAFK	-0.736	0.0047	0.032
ENSG00000119227	PIGZ	1.693	1.1e-05	0.00027		ENSG00000198792	TMEM184B	-0.69	0.0015	0.014
ENSG00000132561	MATN2	1.346	5.3e-05	0.00098		ENSG00000071655	MBD3	-0.702	0.00012	0.0019
ENSG00000177239	MAN1B1	0.711	0.00092	0.0093		ENSG00000084090	STARD7	-0.639	0.00017	0.0025
ENSG00000198056	PRIM1	0.55	0.0024	0.019		ENSG00000089006	SNX5	-0.634	0.0003	0.0039
ENSG00000201428	RN7SKP71	0.868	0.00045	0.0054		ENSG00000090316	MAEA	-0.694	0.00011	0.0018
ENSG00000204175	GPRIN2	2.162	3.8e-06	0.00011		ENSG00000094804	CDC6	-0.581	0.0019	0.016
ENSG00000221926	TRIM16	0.526	0.0067	0.041		ENSG00000100034	PPM1F	-0.61	0.0017	0.015
ENSG00000230910	RP3-525N10.2	2.512	4.3e-06	0.00012		ENSG00000106236	NPTX2	-0.807	0.00014	0.0022
ENSG00000011143	MKS1	0.816	0.00019	0.0027		ENSG00000107937	GTPBP4	-0.689	0.0019	0.016
ENSG00000018236	CNTN1	1.652	1.9e-08	1.1e-06		ENSG00000111328	CDK2AP1	-0.722	0.00015	0.0022
ENSG00000140386	SCAPER	0.616	0.0032	0.024		ENSG00000112473	SLC39A7	-0.603	0.0014	0.013
ENSG00000186529	CYP4F3	2.922	3.4e-07	1.4e-05		ENSG00000116062	MSH6	-0.546	0.0059	0.038
ENSG00000187134	AKR1C1	2.446	2.6e-05	0.00055		ENSG00000125149	C16orf70	-0.677	0.0035	0.026
ENSG00000188760	TMEM198	0.806	0.00059	0.0066		ENSG00000129007	CALML4	-0.654	0.0069	0.042
ENSG00000198221	MLLT4-AS1	2.069	8.5e-05	0.0014		ENSG00000132357	CARD6	-1.294	0.0053	0.035
ENSG00000013725	CD6	7.281	2.1e-06	6.7e-05		ENSG00000132780	NASP	-0.54	0.0071	0.043
ENSG00000131507	NDFIP1	0.539	0.0029	0.022		ENSG00000136937	NCBP1	-0.671	0.00038	0.0046
ENSG00000156795	WDYHV1	0.599	0.0076	0.045		ENSG00000139044	B4GALNT3	-0.603	0.005	0.033
ENSG00000177984	LCN15	2.552	4.1e-06	0.00012		ENSG00000139405	RITA1	-0.69	0.00077	0.0081
ENSG00000226124	FTCDNL1	1.329	3.8e-05	0.00074		ENSG00000143153	ATP1B1	-0.643	0.0053	0.035
ENSG00000249853	HS3ST5	2.115	6.4e-05	0.0012		ENSG00000145214	DGKQ	-0.685	0.0013	0.012
ENSG00000106483	SFRP4	2.16	7.1e-06	0.00019		ENSG00000153914	SREK1	-0.621	0.0067	0.041
ENSG00000110675	ELMOD1	1.005	0.0003	0.0039		ENSG00000161654	LSM12	-0.669	0.00084	0.0087
ENSG00000138798	EGF	1.146	0.00023	0.0031		ENSG00000162086	ZNF75A	-0.71	0.0013	0.012
ENSG00000144908	ALDH1L1	2.428	7.7e-05	0.0013		ENSG00000170727	BOP1	-0.736	0.0026	0.021
ENSG00000156869	FRRS1	0.582	0.0045	0.031		ENSG00000172366	FAM195A	-0.776	0.0013	0.012
ENSG00000162571	TTLL10	6.955	1.4e-05	0.00032		ENSG00000177548	RABEP2	-0.857	0.00089	0.0091
ENSG00000196352	CD55	0.577	0.0051	0.034		ENSG00000180730	SHISA2	-0.874	9.6e-05	0.0016
ENSG00000204054	LINC00963	1.137	1.5e-05	0.00035		ENSG00000181220	ZNF746	-0.66	0.00068	0.0073
ENSG00000099968	BCL2L13	0.501	0.0065	0.04		ENSG00000184661	CDCA2	-0.661	0.00032	0.0041
ENSG00000127561	SYNGR3	1.167	0.00017	0.0025		ENSG00000196504	PRPF40A	-0.603	0.00063	0.0069
ENSG00000162374	ELAVL4	2.709	6e-05	0.0011		ENSG00000198826	ARHGAP11A	-0.595	0.0019	0.016
ENSG00000197712	FAM114A1	0.814	0.0016	0.014		ENSG00000241878	PISD	-0.7	0.00081	0.0084
ENSG00000103227	LMF1	1.648	1.3e-06	4.4e-05		ENSG00000258429	PDF	-0.833	0.00012	0.0019
ENSG00000257595	RP3-473L9.4	2.826	1.2e-06	4.2e-05		ENSG00000269940	RP11-73M18.7	-0.984	0.0032	0.024
ENSG00000118705	RPN2	0.534	0.0031	0.023		ENSG00000025434	NR1H3	-0.999	2.4e-05	0.00051
ENSG00000221944	TIGD1	0.592	0.0064	0.04		ENSG00000072110	ACTN1	-0.602	0.0052	0.034
ENSG00000228782	MRPL45P2	0.673	0.0049	0.033		ENSG00000087086	FTL	-0.677	0.00024	0.0032
ENSG00000230461	PROX1-AS1	1.96	1.3e-05	0.00031		ENSG00000100292	HMOX1	-0.737	0.00017	0.0024
ENSG00000271888	RP11-560J1.2	1.23	0.00037	0.0045		ENSG00000102879	CORO1A	-1.258	3.4e-05	0.00068
ENSG00000055211	GINM1	0.601	0.0028	0.022		ENSG00000105698	USF2	-0.722	0.0001	0.0017
ENSG00000101336	HCK	5.209	6.8e-06	0.00018		ENSG00000123505	AMD1	-0.608	0.00077	0.0081
ENSG00000197157	SND1	0.522	0.0033	0.025		ENSG00000128918	ALDH1A2	-0.57	0.0055	0.036
ENSG00000249509	RP11-402J6.1	1.503	2.6e-06	8.1e-05		ENSG00000132478	UNK	-0.633	0.0037	0.027
ENSG00000019991	HGF	2.344	0.00022	0.0031		ENSG00000142396	ERVK3-1	-0.792	0.00022	0.0031
ENSG00000104808	DHDH	1.368	5.5e-05	0.001		ENSG00000159216	RUNX1	-1.087	0.0002	0.0029
ENSG00000159685	CHCHD6	0.814	0.00063	0.0069		ENSG00000164626	KCNK5	-0.785	0.0015	0.014
ENSG00000165973	NELL1	3.044	0.00022	0.0031		ENSG00000171497	PPID	-0.647	0.0016	0.014
ENSG00000168785	TSPAN5	0.619	0.0026	0.021		ENSG00000176087	SLC35A4	-0.638	0.0027	0.021
ENSG00000228624	RP3-399L15.3	1.549	0.00018	0.0026		ENSG00000177105	RHOG	-1.233	4.4e-06	0.00013
ENSG00000234828	RP11-526A4.1	3.278	7.5e-06	0.0002		ENSG00000183597	TANGO2	-0.858	0.0003	0.0039
ENSG00000253982	CTD-2336O2.1	0.816	0.00062	0.0069		ENSG00000196455	PIK3R4	-0.571	0.0073	0.044
ENSG00000261824	LINC00662	0.957	0.00013	0.0021		ENSG00000198492	YTHDF2	-0.553	0.0046	0.031
ENSG00000145919	BOD1	0.717	0.00085	0.0088		ENSG00000205476	CCDC85C	-0.644	0.00071	0.0076
ENSG00000188385	JAKMIP3	2.426	7.3e-05	0.0013		ENSG00000206603	SNORA22	-1.962	1.8e-08	1e-06
ENSG00000213760	ATP6V1G2	2.208	5.1e-06	0.00014		ENSG00000218891	ZNF579	-0.858	6.8e-05	0.0012
ENSG00000270028	RP11-380L11.4	5.225	5e-06	0.00014		ENSG00000223443	USP17L2	-3.329	5.3e-09	3.7e-07
ENSG00000272894	RP5-1159O4.1	1.751	5e-06	0.00014		ENSG00000023572	GLRX2	-0.887	0.00027	0.0036
ENSG00000150477	KIAA1328	0.794	0.001	0.01		ENSG00000070010	UFD1L	-0.686	0.00026	0.0035
ENSG00000164659	KIAA1324L	0.689	0.0023	0.019		ENSG00000090020	SLC9A1	-0.947	0.0001	0.0017
ENSG00000170584	NUDCD2	0.549	0.0068	0.042		ENSG00000100280	AP1B1	-0.598	0.0014	0.013
ENSG00000197140	ADAM32	1.024	0.00034	0.0043		ENSG00000101146	RAE1	-0.656	0.00025	0.0034
ENSG00000198513	ATL1	0.833	0.00063	0.0069		ENSG00000107290	SETX	-0.546	0.0065	0.041
ENSG00000230091	TMEM254-AS1	1.168	0.00013	0.002		ENSG00000110851	PRDM4	-0.578	0.0032	0.024
ENSG00000233392	AC104809.4	6.783	2.7e-05	0.00056		ENSG00000113812	ACTR8	-0.615	0.0014	0.013
ENSG00000115457	IGFBP2	0.58	0.0052	0.034		ENSG00000125870	SNRPB2	-0.678	0.00016	0.0024
ENSG00000138622	HCN4	2.07	0.00021	0.003		ENSG00000126107	HECTD3	-0.642	0.0036	0.026
ENSG00000143228	NUF2	0.492	0.0054	0.035		ENSG00000127564	PKMYT1	-0.597	0.0075	0.045
ENSG00000160539	PPAPDC3	1.53	0.00018	0.0026		ENSG00000128713	HOXD11	-0.852	0.00024	0.0033
ENSG00000171695	C20orf201	2.614	0.00032	0.0041		ENSG00000129173	E2F8	-0.716	0.007	0.043
ENSG00000173272	MZT2A	0.519	0.0054	0.036		ENSG00000130222	GADD45G	-2.414	4.7e-08	2.5e-06
ENSG00000176171	BNIP3	0.529	0.0057	0.037		ENSG00000135127	CCDC64	-1.594	4.9e-07	1.9e-05
ENSG00000198133	TMEM229B	1.062	0.00022	0.003		ENSG00000135372	NAT10	-0.576	0.0026	0.02
ENSG00000215018	COL28A1	2.383	8.8e-05	0.0015		ENSG00000140650	PMM2	-0.651	0.0015	0.014
ENSG00000227199	ST7-AS1	1.908	7.1e-06	0.00019		ENSG00000147324	MFHAS1	-0.596	0.0033	0.024
ENSG00000104427	ZC2HC1A	0.752	0.0029	0.022		ENSG00000164933	SLC25A32	-0.689	0.00034	0.0042
ENSG00000120686	UFM1	0.716	0.00056	0.0064		ENSG00000167524	SGK494	-1.127	0.0015	0.014
ENSG00000162804	SNED1	1.397	0.00023	0.0032		ENSG00000173258	ZNF483	-0.594	0.0057	0.037
ENSG00000177453	NIM1K	2.051	1.1e-05	0.00027		ENSG00000179889	PDXDC1	-0.585	0.0012	0.011
ENSG00000196220	SRGAP3	1.256	0.00019	0.0028		ENSG00000180771	SRSF8	-0.726	0.0041	0.029
ENSG00000265817	FSBP	1.51	1.9e-05	0.00043		ENSG00000185928	PAGR1	-0.721	0.00019	0.0027
ENSG00000109819	PPARGC1A	1.004	0.00063	0.007		ENSG00000196118	C16orf93	-0.806	0.0019	0.016
ENSG00000130023	ERMARD	0.5	0.006	0.038		ENSG00000198218	QRICH1	-0.607	0.0013	0.012
ENSG00000132274	TRIM22	3.745	7e-06	0.00019		ENSG00000205250	E2F4	-0.654	0.00044	0.0052
ENSG00000163633	C4orf36	0.931	0.00052	0.006		ENSG00000206053	HN1L	-0.585	0.0012	0.011
ENSG00000182103	FAM181B	1.012	8.7e-05	0.0015		ENSG00000206530	WDR52	-0.816	0.0026	0.02
ENSG00000196704	AMZ2	0.627	0.002	0.017		ENSG00000213337	ANKRD39	-0.917	3.6e-05	0.00072
ENSG00000081181	ARG2	0.565	0.0043	0.03		ENSG00000221241	SNORD88A	-1.761	1.3e-07	5.9e-06
ENSG00000122574	WIPF3	1.508	4.2e-05	0.00082		ENSG00000259781	RP11-673C5.1	-0.803	0.002	0.017
ENSG00000177640	CASC2	1.048	8.1e-05	0.0014		ENSG00000273311	DGCR11	-1.348	1.3e-06	4.3e-05
ENSG00000143870	PDIA6	0.528	0.0035	0.026		ENSG00000107951	MTPAP	-0.588	0.0018	0.016
ENSG00000153707	PTPRD	1.443	6.2e-07	2.3e-05		ENSG00000141720	PIP4K2B	-0.568	0.0055	0.036
ENSG00000179344	HLA-DQB1	0.582	0.0068	0.042		ENSG00000142197	DOPEY2	-0.808	0.0011	0.011
ENSG00000181333	HEPHL1	3.998	0.00012	0.0019		ENSG00000152464	RPP38	-0.76	0.00018	0.0026
ENSG00000181513	ACBD4	0.858	0.00063	0.0069		ENSG00000160959	LRRC14	-0.652	0.0012	0.011
ENSG00000223336	RNU2-6P	1.909	7.3e-09	4.9e-07		ENSG00000166181	API5	-0.603	0.00054	0.0062
ENSG00000049449	RCN1	0.564	0.0037	0.027		ENSG00000167625	ZNF526	-0.646	0.0084	0.049
ENSG00000111237	VPS29	0.504	0.0079	0.047		ENSG00000180834	MAP6D1	-0.805	0.00042	0.0051
ENSG00000134207	SYT6	1.697	1.3e-05	0.00032		ENSG00000198042	MAK16	-0.576	0.0065	0.041
ENSG00000163864	NMNAT3	1.087	0.00025	0.0033		ENSG00000224411	RP11-1033A18.1	-1.343	3.1e-06	9.5e-05
ENSG00000172348	RCAN2	1.061	0.0003	0.0039		ENSG00000260103	RP11-10O17.1	-1.802	6.2e-07	2.3e-05
ENSG00000180340	FZD2	1.169	0.00042	0.0051		ENSG00000065559	MAP2K4	-0.647	0.00032	0.0041
ENSG00000240342	RPS2P5	0.59	0.0028	0.022		ENSG00000099331	MYO9B	-0.71	0.00022	0.0031
ENSG00000079102	RUNX1T1	1.486	1.1e-05	0.00027		ENSG00000101624	CEP76	-0.713	0.00056	0.0064
ENSG00000163923	RPL39L	1.352	4.9e-06	0.00014		ENSG00000110200	ANAPC15	-0.802	0.00023	0.0032
ENSG00000184908	CLCNKB	2.397	2.4e-05	0.00052		ENSG00000113761	ZNF346	-0.673	0.00041	0.005
ENSG00000004846	ABCB5	3.539	7.1e-06	0.00019		ENSG00000118242	MREG	-0.769	0.00024	0.0032
ENSG00000026297	RNASET2	0.571	0.0042	0.029		ENSG00000119321	FKBP15	-0.614	0.0028	0.022
ENSG00000153714	LURAP1L	1.273	3.4e-05	0.00068		ENSG00000130054	FAM155B	-0.697	0.003	0.023
ENSG00000234745	HLA-B	1.028	6.8e-06	0.00018		ENSG00000143514	TP53BP2	-0.589	0.0023	0.019
ENSG00000259030	FPGT-TNNI3K	1.812	1.3e-05	0.00031		ENSG00000152147	GEMIN6	-0.69	0.00018	0.0026
ENSG00000272523	LINC01023	1.264	0.0014	0.013		ENSG00000156853	ZNF689	-0.593	0.0023	0.019
ENSG00000053371	AKR7A2	0.703	0.0027	0.021		ENSG00000161677	JOSD2	-1.169	6.4e-05	0.0011
ENSG00000065534	MYLK	1.471	9e-07	3.2e-05		ENSG00000163482	STK36	-0.694	0.00043	0.0052
ENSG00000089041	P2RX7	4.151	8.7e-06	0.00022		ENSG00000170122	FOXD4	-1.482	0.0004	0.0049
ENSG00000180875	GREM2	2.145	2.1e-05	0.00046		ENSG00000170265	ZNF282	-0.603	0.0016	0.014
ENSG00000074695	LMAN1	0.539	0.004	0.028		ENSG00000172301	COPRS	-0.715	0.00084	0.0086
ENSG00000124678	TCP11	2.612	7.2e-06	0.00019		ENSG00000201512	SNORA71C	-1.079	0.00017	0.0025
ENSG00000176887	SOX11	3.743	5.3e-05	0.00099		ENSG00000204519	ZNF551	-0.713	0.0053	0.035
ENSG00000198520	C1orf228	2.046	2.1e-05	0.00046		ENSG00000244462	RBM12	-0.585	0.0018	0.016
ENSG00000206559	ZCWPW2	1.804	2.6e-05	0.00055		ENSG00000257218	GATC	-0.657	0.00022	0.0031
ENSG00000074706	IPCEF1	1.288	0.00012	0.0019		ENSG00000065183	WDR3	-0.579	0.0011	0.011
ENSG00000111186	WNT5B	0.7	0.0027	0.021		ENSG00000089682	RBM41	-0.597	0.0033	0.025
ENSG00000165905	GYLTL1B	1.16	7.4e-05	0.0013		ENSG00000101846	STS	-1.003	0.0023	0.019
ENSG00000172340	SUCLG2	0.485	0.0056	0.036		ENSG00000105402	NAPA	-0.713	0.0003	0.0039
ENSG00000187268	FAM9C	6.734	4e-05	0.00078		ENSG00000125485	DDX31	-0.815	0.0021	0.018
ENSG00000118733	OLFM3	6.747	7.8e-05	0.0014		ENSG00000132017	DCAF15	-0.751	0.00017	0.0025
ENSG00000165102	HGSNAT	0.606	0.0062	0.039		ENSG00000136450	SRSF1	-0.59	0.00075	0.0079
ENSG00000183914	DNAH2	2.511	5.6e-07	2.1e-05		ENSG00000146386	ABRACL	-0.764	0.00012	0.0019
ENSG00000104044	OCA2	0.872	0.00063	0.0069		ENSG00000158882	TOMM40L	-0.641	0.0018	0.016
ENSG00000122367	LDB3	2.296	2.9e-05	0.0006		ENSG00000164070	HSPA4L	-0.639	0.0076	0.045
ENSG00000129472	RAB2B	0.717	0.0013	0.012		ENSG00000165526	RPUSD4	-0.658	0.00084	0.0087
ENSG00000273151	RP11-449P15.2	2.654	5.4e-06	0.00015		ENSG00000167588	GPD1	-1.847	2.2e-07	9.3e-06
ENSG00000113262	GRM6	7.036	1.4e-05	0.00034		ENSG00000167775	CD320	-0.738	0.00035	0.0044
ENSG00000153029	MR1	0.58	0.0044	0.03		ENSG00000169221	TBC1D10B	-0.579	0.0043	0.03
ENSG00000249348	UGDH-AS1	1.221	6e-05	0.0011		ENSG00000241839	PLEKHO2	-1.12	3.7e-06	0.00011
ENSG00000258057	BCDIN3D-AS1	1.609	2.1e-05	0.00046		ENSG00000018699	TTC27	-0.626	0.00076	0.008
ENSG00000137672	TRPC6	3.786	1.3e-08	8.1e-07		ENSG00000111786	SRSF9	-0.616	0.00039	0.0048
ENSG00000154654	NCAM2	1.909	2.2e-05	0.00048		ENSG00000121101	TEX14	-1.064	5.5e-05	0.001
ENSG00000165816	VWA2	1.892	0.00033	0.0042		ENSG00000131368	MRPS25	-0.578	0.0023	0.019
ENSG00000050426	LETMD1	0.683	0.0014	0.012		ENSG00000138448	ITGAV	-0.614	0.00049	0.0057
ENSG00000230102	RP11-407B7.1	4.079	6.4e-06	0.00017		ENSG00000138867	GUCD1	-0.681	0.00014	0.0022
ENSG00000100024	UPB1	2.83	1.4e-05	0.00033		ENSG00000147174	ACRC	-1.087	3.8e-05	0.00075
ENSG00000110427	KIAA1549L	1.573	2.6e-06	7.9e-05		ENSG00000159069	FBXW5	-0.711	0.0012	0.011
ENSG00000121988	ZRANB3	0.697	0.0015	0.013		ENSG00000159256	MORC3	-0.599	0.0048	0.032
ENSG00000133056	PIK3C2B	0.759	0.002	0.017		ENSG00000163399	ATP1A1	-0.531	0.0056	0.036
ENSG00000144445	KANSL1L	0.625	0.0044	0.031		ENSG00000164091	WDR82	-0.6	0.00057	0.0064
ENSG00000164978	NUDT2	0.786	0.0025	0.02		ENSG00000164163	ABCE1	-0.592	0.0008	0.0083
ENSG00000171189	GRIK1	2.076	3.1e-05	0.00064		ENSG00000164543	STK17A	-0.71	0.00033	0.0042
ENSG00000226953	AC010890.1	1.815	6.4e-06	0.00017		ENSG00000166974	MAPRE2	-0.69	0.002	0.017
ENSG00000012124	CD22	3.022	6.9e-06	0.00018		ENSG00000175745	NR2F1	-0.75	0.0054	0.035
ENSG00000085465	OVGP1	0.996	0.00022	0.003		ENSG00000179958	DCTPP1	-0.639	0.00092	0.0093
ENSG00000105613	MAST1	1.276	9.1e-05	0.0015		ENSG00000182909	LENG9	-1.046	2.8e-05	0.00058
ENSG00000138892	TTLL8	6.716	7e-05	0.0012		ENSG00000183283	DAZAP2	-0.624	0.0015	0.013
ENSG00000259796	RP11-355I22.7	1.458	2.1e-05	0.00047		ENSG00000212304	SNORD12	-1.363	7.5e-07	2.7e-05
ENSG00000008118	CAMK1G	3.836	0.00012	0.0019		ENSG00000226430	USP17L7	-2.316	2.5e-08	1.4e-06
ENSG00000082556	OPRK1	3.189	1.3e-06	4.3e-05		ENSG00000251602	RP11-521B24.3	-1.219	3.5e-05	0.0007
ENSG00000128872	TMOD2	0.599	0.0044	0.03		ENSG00000008128	CDK11A	-0.86	0.0023	0.019
ENSG00000180425	C11orf71	0.91	0.0028	0.022		ENSG00000008405	CRY1	-0.634	0.0019	0.016
ENSG00000110786	PTPN5	2.266	2.2e-05	0.00049		ENSG00000105607	GCDH	-0.788	0.00034	0.0043
ENSG00000226200	RP11-50E11.3	1.154	0.00013	0.002		ENSG00000124216	SNAI1	-1.867	1.4e-06	4.7e-05
ENSG00000215910	C1orf167	1.55	1.5e-05	0.00035		ENSG00000135776	ABCB10	-0.538	0.0059	0.038
ENSG00000249249	AC010226.4	2.316	9.7e-07	3.4e-05		ENSG00000151422	FER	-0.655	0.0011	0.011
ENSG00000100612	DHRS7	0.732	0.00093	0.0093		ENSG00000157734	SNX22	-0.847	9.3e-05	0.0016
ENSG00000131067	GGT7	0.671	0.0042	0.029		ENSG00000159063	ALG8	-0.636	0.00037	0.0046
ENSG00000176533	GNG7	1.076	8.6e-05	0.0015		ENSG00000164902	PHAX	-0.58	0.0018	0.016
ENSG00000184985	SORCS2	2.861	1.9e-05	0.00043		ENSG00000173960	UBXN2A	-0.579	0.0026	0.02
ENSG00000084453	SLCO1A2	4.547	2.2e-06	6.9e-05		ENSG00000174010	KLHL15	-0.544	0.0077	0.046
ENSG00000101605	MYOM1	2.346	8.6e-05	0.0015		ENSG00000249459	ZNF286B	-0.679	0.0082	0.048
ENSG00000103051	COG4	0.786	0.00029	0.0038		ENSG00000090273	NUDC	-0.693	0.0041	0.029
ENSG00000103742	IGDCC4	1.028	0.00014	0.0022		ENSG00000100567	PSMA3	-0.64	0.00026	0.0034
ENSG00000109158	GABRA4	2.982	0.0002	0.0028		ENSG00000112130	RNF8	-0.633	0.00048	0.0056
ENSG00000114779	ABHD14B	0.673	0.0044	0.03		ENSG00000115524	SF3B1	-0.552	0.0021	0.018
ENSG00000121898	CPXM2	4.431	3.5e-05	0.0007		ENSG00000128886	ELL3	-0.987	5e-05	0.00094
ENSG00000125355	TMEM255A	2.652	3.4e-09	2.5e-07		ENSG00000136802	LRRC8A	-0.683	0.0019	0.016
ENSG00000140612	SEC11A	0.72	0.00085	0.0088		ENSG00000156299	TIAM1	-0.602	0.0042	0.029
ENSG00000149256	TENM4	3.051	9.7e-12	1.4e-09		ENSG00000157540	DYRK1A	-0.574	0.0066	0.041
ENSG00000149972	CNTN5	3.387	8.1e-05	0.0014		ENSG00000165476	REEP3	-0.587	0.0025	0.02
ENSG00000156535	CD109	1.49	1.7e-08	1e-06		ENSG00000179119	SPTY2D1	-0.569	0.006	0.038
ENSG00000166278	C2	1.54	3.2e-05	0.00066		ENSG00000196705	ZNF431	-0.601	0.0054	0.036
ENSG00000166869	CHP2	1.621	1e-05	0.00026		ENSG00000047315	POLR2B	-0.59	0.00057	0.0065
ENSG00000174938	SEZ6L2	0.706	0.0022	0.018		ENSG00000060069	CTDP1	-0.657	0.0025	0.02
ENSG00000213904	LIPE-AS1	1.087	0.00059	0.0066		ENSG00000091651	ORC6	-0.6	0.00086	0.0088
ENSG00000225595	XXbac-BPG308K3.6	2.019	1.8e-06	5.8e-05		ENSG00000101421	CHMP4B	-0.631	0.0027	0.021
ENSG00000228451	SDAD1P1	1.269	0.00027	0.0036		ENSG00000102890	ELMO3	-1.129	4.9e-06	0.00014
ENSG00000230333	AC004538.3	3.78	2.6e-05	0.00054		ENSG00000110107	PRPF19	-0.633	0.00041	0.0049
ENSG00000237238	BMS1P10	1.367	2.3e-05	0.0005		ENSG00000111203	ITFG2	-0.709	0.00066	0.0072
ENSG00000258847	CTD-2014B16.3	3.501	2e-06	6.5e-05		ENSG00000111665	CDCA3	-0.771	0.00025	0.0033
ENSG00000259495	RP11-210M15.2	1.329	0.00012	0.0019		ENSG00000111669	TPI1	-0.671	0.00081	0.0084
ENSG00000007350	TKTL1	3.571	1.1e-10	1.2e-08		ENSG00000115350	POLE4	-0.731	0.00033	0.0042
ENSG00000072182	ASIC4	2.065	4.8e-06	0.00014		ENSG00000147457	CHMP7	-0.639	0.00052	0.006
ENSG00000081138	CDH7	0.73	0.003	0.023		ENSG00000154277	UCHL1	-0.639	0.00044	0.0052
ENSG00000081479	LRP2	1.695	4.1e-07	1.6e-05		ENSG00000171843	MLLT3	-0.72	0.0037	0.027
ENSG00000101493	ZNF516	0.601	0.0071	0.043		ENSG00000174021	GNG5	-0.796	0.00019	0.0028
ENSG00000103528	SYT17	1.743	7.6e-05	0.0013		ENSG00000176783	RUFY1	-0.581	0.004	0.028
ENSG00000104154	SLC30A4	0.646	0.0053	0.035		ENSG00000182057	Z83851.3	-1.439	2.2e-06	7e-05
ENSG00000112812	PRSS16	1.076	0.0002	0.0029		ENSG00000198561	CTNND1	-0.554	0.004	0.028
ENSG00000113328	CCNG1	0.6	0.0038	0.027		ENSG00000205726	ITSN1	-0.642	0.0041	0.029
ENSG00000113763	UNC5A	1.863	9.2e-05	0.0015		ENSG00000256628	ZBTB11-AS1	-0.891	9.5e-05	0.0016
ENSG00000130433	CACNG6	2.58	9.7e-06	0.00024		ENSG00000268885	AC026740.1	-1.252	0.0029	0.022
ENSG00000136153	LMO7	0.839	0.00068	0.0073		ENSG00000071564	TCF3	-0.614	0.00086	0.0088
ENSG00000138316	ADAMTS14	2.765	7.3e-05	0.0013		ENSG00000073536	NLE1	-0.596	0.00088	0.009
ENSG00000142449	FBN3	3.769	4.3e-09	3.1e-07		ENSG00000076382	SPAG5	-0.572	0.0017	0.015
ENSG00000155363	MOV10	0.561	0.0054	0.036		ENSG00000100065	CARD10	-0.672	0.0031	0.024
ENSG00000155465	SLC7A7	1.814	0.0003	0.0039		ENSG00000122952	ZWINT	-0.597	0.0009	0.0092
ENSG00000158079	PTPDC1	0.757	0.00087	0.0089		ENSG00000135486	HNRNPA1	-0.59	0.0027	0.021
ENSG00000159784	FAM131B	1.77	2.3e-05	0.0005		ENSG00000136950	ARPC5L	-0.743	0.0019	0.016
ENSG00000160606	TLCD1	0.719	0.0054	0.035		ENSG00000143157	POGK	-0.554	0.003	0.023
ENSG00000164187	LMBRD2	0.952	4.7e-05	0.00089		ENSG00000160888	IER2	-0.703	0.00027	0.0036
ENSG00000166548	TK2	0.558	0.0049	0.033		ENSG00000166164	BRD7	-0.528	0.0085	0.049
ENSG00000167705	RILP	0.869	0.003	0.023		ENSG00000166311	SMPD1	-1.044	2.4e-05	0.00052
ENSG00000167964	RAB26	1.67	5e-05	0.00093		ENSG00000175220	ARHGAP1	-0.692	0.0025	0.02
ENSG00000176563	CNTD1	2.518	1.5e-05	0.00035		ENSG00000177614	PGBD5	-0.901	7.7e-05	0.0013
ENSG00000180044	C3orf80	0.644	0.0056	0.036		ENSG00000185947	ZNF267	-0.588	0.0036	0.026
ENSG00000182459	TEX19	0.844	0.00049	0.0057		ENSG00000254423	RP11-351I21.7	-3.533	1.3e-08	8.3e-07
ENSG00000198270	TMEM116	0.726	0.0035	0.026		ENSG00000064419	TNPO3	-0.578	0.0011	0.011
ENSG00000204257	HLA-DMA	1.317	0.00022	0.0031		ENSG00000085840	ORC1	-0.574	0.0017	0.015
ENSG00000204961	PCDHA9	6.663	6.6e-05	0.0012		ENSG00000103932	RPAP1	-0.627	0.0035	0.025
ENSG00000213963	AC074286.1	2.149	1e-07	4.9e-06		ENSG00000106009	BRAT1	-0.64	0.00036	0.0044
ENSG00000214870	AC004540.5	1.941	2.6e-06	8e-05		ENSG00000107338	SHB	-0.88	0.00014	0.0021
ENSG00000242299	RP11-234A1.1	1.011	0.00019	0.0028		ENSG00000108262	GIT1	-0.624	0.0033	0.024
ENSG00000273084	RP11-1275H24.3	1.325	0.00089	0.009		ENSG00000115275	MOGS	-0.629	0.00064	0.007
ENSG00000006283	CACNA1G	2.576	5.5e-06	0.00015		ENSG00000115687	PASK	-0.626	0.0018	0.015
ENSG00000064989	CALCRL	2.547	1.2e-05	0.0003		ENSG00000116871	MAP7D1	-0.742	0.0036	0.026
ENSG00000107833	NPM3	0.955	8.8e-05	0.0015		ENSG00000126453	BCL2L12	-0.757	0.00029	0.0038
ENSG00000111358	GTF2H3	0.481	0.0072	0.044		ENSG00000132773	TOE1	-0.66	0.00061	0.0068
ENSG00000121281	ADCY7	1.235	9.1e-06	0.00023		ENSG00000134287	ARF3	-0.575	0.003	0.023
ENSG00000130649	CYP2E1	0.947	0.001	0.01		ENSG00000142409	ZNF787	-0.708	0.0023	0.019
ENSG00000139364	TMEM132B	3.014	4.3e-07	1.7e-05		ENSG00000151247	EIF4E	-0.63	0.00035	0.0044
ENSG00000145642	FAM159B	1.139	0.0012	0.011		ENSG00000161980	POLR3K	-0.676	0.0033	0.025
ENSG00000146910	CNPY1	1.067	0.00059	0.0066		ENSG00000162650	ATXN7L2	-0.852	0.00051	0.0059
ENSG00000149305	HTR3B	6.68	1.7e-05	0.0004		ENSG00000174227	PIGG	-0.625	0.00059	0.0066
ENSG00000149927	DOC2A	1.655	1.1e-06	3.9e-05		ENSG00000181896	ZNF101	-0.651	0.00066	0.0072
ENSG00000151322	NPAS3	1.914	0.00033	0.0042		ENSG00000261712	RP11-358L4.1	-1.471	3.3e-06	9.8e-05
ENSG00000154783	FGD5	2.506	0.0002	0.0028		ENSG00000267080	ASB16-AS1	-0.955	0.00038	0.0047
ENSG00000163682	RPL9	0.579	0.0039	0.028		ENSG00000145901	TNIP1	-0.613	0.0034	0.025
ENSG00000164306	PRIMPOL	0.613	0.0053	0.035		ENSG00000169895	SYAP1	-0.541	0.0032	0.024
ENSG00000166333	ILK	0.512	0.0085	0.049		ENSG00000185896	LAMP1	-0.615	0.00082	0.0085
ENSG00000174851	YIF1A	0.799	0.00065	0.0072		ENSG00000198324	FAM109A	-0.772	0.0029	0.022
ENSG00000178026	FAM211B	0.788	0.0011	0.011		ENSG00000222894	AL662800.1	-1.606	2.3e-06	7.2e-05
ENSG00000180176	TH	6.637	0.00013	0.002		ENSG00000260942	CAPN10-AS1	-1.073	0.00012	0.0019
ENSG00000180881	CAPS2	0.861	0.00053	0.0061		ENSG00000271127	LL22NC03-N64E9.1	-1.613	1.1e-05	0.00027
ENSG00000184500	PROS1	0.557	0.0055	0.036		ENSG00000088808	PPP1R13B	-0.68	0.0037	0.027
ENSG00000204498	NFKBIL1	1.138	2.1e-05	0.00046		ENSG00000100109	TFIP11	-0.599	0.00096	0.0096
ENSG00000215305	VPS16	0.569	0.0052	0.034		ENSG00000106829	TLE4	-0.674	0.0011	0.011
ENSG00000223247	RNU2-64P	1.834	0.00022	0.003		ENSG00000123600	METTL8	-0.679	0.00029	0.0038
ENSG00000225518	RP11-396C23.2	1.154	0.00023	0.0031		ENSG00000133983	COX16	-0.666	0.0003	0.0039
ENSG00000241058	NSUN6	0.57	0.0054	0.036		ENSG00000136875	PRPF4	-0.646	0.0011	0.011
ENSG00000260708	CTA-29F11.1	0.774	0.0046	0.031		ENSG00000141994	DUS3L	-0.709	0.00055	0.0062
ENSG00000013364	MVP	1.176	1.3e-05	0.0003		ENSG00000157895	C12orf43	-0.593	0.0053	0.035
ENSG00000102796	DHRS12	0.914	0.0014	0.013		ENSG00000160613	PCSK7	-0.622	0.0016	0.014
ENSG00000103599	IQCH	1.445	1.3e-05	0.00031		ENSG00000165806	CASP7	-0.621	0.0011	0.011
ENSG00000108406	DHX40	0.514	0.0066	0.041		ENSG00000168906	MAT2A	-0.555	0.0028	0.022
ENSG00000111912	NCOA7	0.986	7e-05	0.0012		ENSG00000175602	CCDC85B	-0.744	0.00022	0.003
ENSG00000112706	IMPG1	3.211	0.00012	0.0019		ENSG00000182446	NPLOC4	-0.672	0.0049	0.033
ENSG00000119630	PGF	0.898	0.0016	0.015		ENSG00000196968	FUT11	-0.598	0.0051	0.034
ENSG00000129353	SLC44A2	1.269	3.8e-06	0.00011		ENSG00000040275	SPDL1	-0.589	0.0016	0.014
ENSG00000130150	MOSPD2	0.748	0.0015	0.013		ENSG00000078668	VDAC3	-0.635	0.00032	0.0041
ENSG00000133794	ARNTL	0.934	0.00057	0.0065		ENSG00000135622	SEMA4F	-0.649	0.0073	0.044
ENSG00000134369	NAV1	0.948	0.00068	0.0074		ENSG00000139926	FRMD6	-0.698	0.00038	0.0046
ENSG00000136404	TM6SF1	1.463	3.2e-05	0.00066		ENSG00000168175	MAPK1IP1L	-0.659	0.0083	0.048
ENSG00000138738	PRDM5	0.54	0.0082	0.048		ENSG00000224877	C17orf89	-0.68	0.0037	0.027
ENSG00000138741	TRPC3	0.768	0.0029	0.022		ENSG00000271303	SRXN1	-0.987	4.8e-05	0.00091
ENSG00000138821	SLC39A8	0.475	0.0083	0.048		ENSG00000100038	TOP3B	-0.627	0.0015	0.013
ENSG00000139915	MDGA2	4.585	0.0004	0.0049		ENSG00000105656	ELL	-0.691	0.00087	0.0089
ENSG00000144452	ABCA12	2.576	0.00013	0.0021		ENSG00000111530	CAND1	-0.545	0.0058	0.037
ENSG00000152527	PLEKHH2	1.297	2.5e-05	0.00053		ENSG00000112033	PPARD	-0.843	0.0013	0.012
ENSG00000154162	CDH12	3.738	7.5e-07	2.7e-05		ENSG00000115946	PNO1	-0.614	0.0042	0.029
ENSG00000154928	EPHB1	0.907	0.0032	0.024		ENSG00000131043	AAR2	-0.598	0.0015	0.014
ENSG00000157570	TSPAN18	1.502	4e-05	0.00078		ENSG00000145041	VPRBP	-0.567	0.0048	0.032
ENSG00000164989	CCDC171	0.778	0.0032	0.024		ENSG00000156515	HK1	-0.554	0.0043	0.03
ENSG00000165731	RET	1.761	0.00029	0.0038		ENSG00000159840	ZYX	-0.791	0.0014	0.013
ENSG00000168152	THAP9	0.646	0.0051	0.034		ENSG00000228794	LINC01128	-0.69	0.0032	0.024
ENSG00000172006	ZNF554	0.568	0.0079	0.047		ENSG00000247137	RP11-727A23.5	-0.991	0.00015	0.0023
ENSG00000173715	C11orf80	0.759	0.002	0.017		ENSG00000104267	CA2	-0.944	0.00023	0.0032
ENSG00000182218	HHIPL1	3.642	2.8e-05	0.00058		ENSG00000132153	DHX30	-0.602	0.00065	0.0071
ENSG00000182747	SLC35D3	1.413	1.9e-05	0.00043		ENSG00000139343	SNRPF	-0.637	0.00038	0.0047
ENSG00000183783	KCTD8	2.806	1e-06	3.6e-05		ENSG00000171428	NAT1	-0.858	0.00014	0.0022
ENSG00000185518	SV2B	2.883	6e-06	0.00016		ENSG00000237649	KIFC1	-0.631	0.0018	0.016
ENSG00000186231	KLHL32	1.861	4.9e-06	0.00014		ENSG00000015171	ZMYND11	-0.59	0.0012	0.012
ENSG00000198547	C20orf203	3.377	3.1e-05	0.00064		ENSG00000108344	PSMD3	-0.597	0.00094	0.0095
ENSG00000201901	RN7SKP48	0.888	0.0015	0.014		ENSG00000108375	RNF43	-0.631	0.0083	0.048
ENSG00000205403	CFI	1.818	1.8e-05	0.0004		ENSG00000114859	CLCN2	-0.705	0.0053	0.035
ENSG00000215045	GRID2IP	1.239	0.00012	0.0019		ENSG00000121766	ZCCHC17	-0.622	0.00054	0.0062
ENSG00000227939	RPL3P2	1.097	0.00039	0.0048		ENSG00000142669	SH3BGRL3	-1.269	1.9e-05	0.00043
ENSG00000227954	RP3-323P13.2	2.246	4.3e-05	0.00083		ENSG00000144355	DLX1	-0.788	0.00028	0.0037
ENSG00000228214	LINC00693	1.064	0.00078	0.0082		ENSG00000154845	PPP4R1	-0.637	0.00035	0.0044
ENSG00000263818	CTD-2206N4.4	1.498	1.1e-05	0.00027		ENSG00000159147	DONSON	-0.64	0.00088	0.009
ENSG00000269900	RMRP	0.787	0.00035	0.0044		ENSG00000160014	CALM3	-0.594	0.00059	0.0066
ENSG00000271992	RP11-42O15.3	1.909	1.8e-05	0.0004		ENSG00000166803	KIAA0101	-0.645	0.0005	0.0059
ENSG00000272106	RP11-345P4.9	0.868	0.0044	0.03		ENSG00000204463	BAG6	-0.536	0.0046	0.031
ENSG00000273044	RP4-569D19.8	2.453	3.1e-06	9.4e-05		ENSG00000272655	POLR2J4	-1.379	9.6e-06	0.00024
ENSG00000030419	IKZF2	1.104	0.00012	0.0019		ENSG00000108591	DRG2	-0.646	0.00037	0.0045
ENSG00000050555	LAMC3	1.676	2.9e-07	1.2e-05		ENSG00000132024	CC2D1A	-0.58	0.0037	0.027
ENSG00000086848	ALG9	0.682	0.0044	0.03		ENSG00000141644	MBD1	-0.582	0.004	0.028
ENSG00000101955	SRPX	0.628	0.0051	0.034		ENSG00000143842	SOX13	-0.855	0.00088	0.009
ENSG00000111224	PARP11	0.646	0.0041	0.029		ENSG00000162889	MAPKAPK2	-0.665	0.00095	0.0095
ENSG00000113319	RASGRF2	0.917	0.00075	0.0079		ENSG00000179456	ZBTB18	-0.639	0.00051	0.006
ENSG00000116783	TNNI3K	3.796	2.4e-06	7.6e-05		ENSG00000182173	TSEN54	-0.614	0.0049	0.033
ENSG00000118432	CNR1	2.296	0.00015	0.0022		ENSG00000004660	CAMKK1	-0.608	0.0017	0.015
ENSG00000121236	TRIM6	0.75	0.0037	0.027		ENSG00000079974	RABL2B	-0.894	0.0002	0.0029
ENSG00000121552	CSTA	2.54	4.5e-06	0.00013		ENSG00000141141	DDX52	-0.514	0.0069	0.042
ENSG00000122507	BBS9	0.601	0.0053	0.035		ENSG00000149798	CDC42EP2	-0.836	0.0002	0.0028
ENSG00000125726	CD70	1.248	0.0011	0.011		ENSG00000167193	CRK	-0.542	0.0034	0.025
ENSG00000137154	RPS6	0.589	0.004	0.028		ENSG00000167986	DDB1	-0.571	0.00088	0.009
ENSG00000139182	CLSTN3	1.142	4.6e-05	0.00087		ENSG00000173786	CNP	-0.599	0.0018	0.016
ENSG00000141540	TTYH2	0.785	0.0014	0.013		ENSG00000174028	FAM3C2	-0.99	7e-05	0.0012
ENSG00000147394	ZNF185	0.812	0.0054	0.036		ENSG00000197579	TOPORS	-0.571	0.0069	0.042
ENSG00000149273	RPS3	0.648	0.0022	0.018		ENSG00000251795	SNORA66	-1.207	2.8e-05	0.00058
ENSG00000152578	GRIA4	4.247	7.8e-10	6.8e-08		ENSG00000091542	ALKBH5	-0.588	0.00072	0.0077
ENSG00000158019	BRE	0.547	0.0066	0.041		ENSG00000105248	CCDC94	-0.691	0.00067	0.0073
ENSG00000160179	ABCG1	1.534	1.6e-05	0.00037		ENSG00000118193	KIF14	-0.565	0.0027	0.021
ENSG00000162344	FGF19	2.899	0.00054	0.0062		ENSG00000119403	PHF19	-0.741	0.00043	0.0051
ENSG00000162373	BEND5	1.538	0.00012	0.0019		ENSG00000167523	SPATA33	-0.873	0.00014	0.0021
ENSG00000162624	LHX8	0.825	0.0014	0.013		ENSG00000171307	ZDHHC16	-0.659	0.00057	0.0065
ENSG00000163288	GABRB1	1.49	1.8e-05	0.0004		ENSG00000179965	ZNF771	-0.81	0.0014	0.012
ENSG00000163689	C3orf67	0.709	0.0069	0.042		ENSG00000213341	CHUK	-0.557	0.0047	0.032
ENSG00000166816	LDHD	2.296	2.9e-05	0.00059		ENSG00000264364	DYNLL2	-0.631	0.0081	0.047
ENSG00000167543	TP53I13	0.835	0.00051	0.0059		ENSG00000096063	SRPK1	-0.526	0.0034	0.025
ENSG00000169744	LDB2	6.984	1.9e-05	0.00042		ENSG00000113732	ATP6V0E1	-0.739	0.00043	0.0051
ENSG00000177707	PVRL3	0.521	0.0069	0.042		ENSG00000114450	GNB4	-0.565	0.0018	0.015
ENSG00000187730	GABRD	1.934	1.8e-05	0.00042		ENSG00000115514	TXNDC9	-0.628	0.00061	0.0068
ENSG00000189157	FAM47E	1.637	7.4e-05	0.0013		ENSG00000160285	LSS	-0.59	0.0027	0.021
ENSG00000196126	HLA-DRB1	0.643	0.0062	0.039		ENSG00000166925	TSC22D4	-0.719	0.0039	0.028
ENSG00000198870	C9orf96	1.932	0.00056	0.0064		ENSG00000167962	ZNF598	-0.628	0.0084	0.049
ENSG00000205832	C16orf96	2.088	1.3e-05	0.0003		ENSG00000170571	EMB	-0.578	0.0016	0.014
ENSG00000206120	EGFEM1P	0.969	0.00033	0.0042		ENSG00000178105	DDX10	-0.568	0.0017	0.015
ENSG00000226328	CTA-217C2.1	1.188	0.00016	0.0024		ENSG00000185619	PCGF3	-0.607	0.00088	0.009
ENSG00000229358	DPY19L1P1	0.783	0.0026	0.021		ENSG00000197632	SERPINB2	-3.093	9.6e-09	6.2e-07
ENSG00000231500	RPS18	1.122	1.1e-05	0.00027		ENSG00000009335	UBE3C	-0.548	0.002	0.017
ENSG00000232442	CTD-3184A7.4	0.954	0.0023	0.019		ENSG00000112576	CCND3	-0.709	0.0016	0.014
ENSG00000232706	NUTM2HP	3.403	8.7e-06	0.00022		ENSG00000114383	TUSC2	-0.655	0.00095	0.0096
ENSG00000240875	LINC00886	2.25	1.4e-05	0.00033		ENSG00000171206	TRIM8	-0.62	0.0069	0.042
ENSG00000241697	TMEFF1	0.794	0.0056	0.036		ENSG00000180185	FAHD1	-0.676	0.00041	0.005
ENSG00000242060	RPS3AP49	1.222	0.0011	0.011		ENSG00000181467	RAP2B	-0.574	0.0024	0.019
ENSG00000244642	RN7SL396P	1.146	0.0021	0.017		ENSG00000198925	ATG9A	-0.595	0.0013	0.012
ENSG00000005243	COPZ2	2.233	5.1e-05	0.00095		ENSG00000067248	DHX29	-0.532	0.0052	0.034
ENSG00000005513	SOX8	1.372	0.00029	0.0037		ENSG00000085721	RRN3	-0.525	0.0067	0.042
ENSG00000046647	GEMIN8	0.624	0.0061	0.038		ENSG00000101199	ARFGAP1	-0.545	0.0027	0.021
ENSG00000067798	NAV3	1.952	7.9e-05	0.0014		ENSG00000113460	BRIX1	-0.589	0.00097	0.0097
ENSG00000114120	SLC25A36	0.596	0.0035	0.025		ENSG00000115419	GLS	-0.661	0.00039	0.0048
ENSG00000125629	INSIG2	0.83	0.0013	0.012		ENSG00000131626	PPFIA1	-0.539	0.0038	0.027
ENSG00000130724	CHMP2A	0.714	0.0018	0.015		ENSG00000155827	RNF20	-0.566	0.0056	0.036
ENSG00000136149	RPL13AP25	0.73	0.0062	0.039		ENSG00000163684	RPP14	-0.544	0.0032	0.024
ENSG00000138639	ARHGAP24	0.905	0.00049	0.0057		ENSG00000164403	SHROOM1	-0.726	0.0016	0.014
ENSG00000139547	RDH16	1.612	0.00072	0.0077		ENSG00000177236	AP006621.1	-1.18	0.00098	0.0098
ENSG00000142025	DMRTC2	6.58	0.0001	0.0016		ENSG00000197728	RPS26	-0.663	0.00037	0.0045
ENSG00000143194	MAEL	2.563	6.3e-05	0.0011		ENSG00000213430	HSPD1P1	-1.137	2.4e-05	0.00052
ENSG00000149654	CDH22	2.128	7.7e-05	0.0013		ENSG00000230590	FTX	-0.726	0.0062	0.039
ENSG00000151779	NBAS	0.509	0.0071	0.043		ENSG00000107371	EXOSC3	-0.638	0.00086	0.0089
ENSG00000154930	ACSS1	1.364	3.1e-06	9.3e-05		ENSG00000135002	RFK	-0.634	0.002	0.017
ENSG00000158292	GPR153	1.017	0.0009	0.0091		ENSG00000142186	SCYL1	-0.6	0.0012	0.011
ENSG00000158473	CD1D	2.085	6.9e-05	0.0012		ENSG00000148835	TAF5	-0.599	0.002	0.017
ENSG00000166448	TMEM130	2.389	5.3e-06	0.00015		ENSG00000163466	ARPC2	-0.609	0.0013	0.012
ENSG00000170417	TMEM182	0.649	0.0071	0.043		ENSG00000070831	CDC42	-0.628	0.00045	0.0053
ENSG00000173930	SLCO4C1	1.255	6.3e-05	0.0011		ENSG00000132522	GPS2	-0.737	0.00091	0.0093
ENSG00000179603	GRM8	2.098	3.9e-06	0.00011		ENSG00000144736	SHQ1	-0.612	0.0011	0.011
ENSG00000180336	C17orf104	0.79	0.00057	0.0065		ENSG00000166889	PATL1	-0.606	0.0037	0.026
ENSG00000196605	ZNF846	0.897	0.0017	0.015		ENSG00000170100	ZNF778	-0.677	0.006	0.038
ENSG00000197943	PLCG2	1.138	0.00017	0.0025		ENSG00000179134	SAMD4B	-0.58	0.0078	0.046
ENSG00000198911	SREBF2	0.847	0.0002	0.0029		ENSG00000236850	BMS1P20	-0.833	0.00032	0.0041
ENSG00000214514	KRT42P	5.33	2.4e-05	0.00052		ENSG00000271847	RP4-740C4.8	-2.763	4.3e-07	1.7e-05
ENSG00000214725	CDIPT-AS1	1.138	0.00035	0.0044		ENSG00000010165	METTL13	-0.603	0.00092	0.0093
ENSG00000227888	FAM66A	1.542	1.8e-05	0.00041		ENSG00000035403	VCL	-0.517	0.0074	0.044
ENSG00000234295	AC109135.1	4.876	0.00013	0.0021		ENSG00000108861	DUSP3	-0.549	0.0037	0.026
ENSG00000234424	RP11-213G2.1	1.367	0.00036	0.0044		ENSG00000144567	FAM134A	-0.602	0.0014	0.013
ENSG00000261064	RP11-1000B6.3	1.499	1.4e-05	0.00033		ENSG00000159387	IRX6	-1.199	4.7e-06	0.00013
ENSG00000271308	AP003900.6	3.332	3.2e-05	0.00066		ENSG00000175054	ATR	-0.521	0.0052	0.034
ENSG00000012174	MBTPS2	1.347	6.5e-07	2.4e-05		ENSG00000203814	HIST2H2BF	-0.979	0.00038	0.0047
ENSG00000110031	LPXN	0.845	0.0024	0.019		ENSG00000235173	FAM203A	-1.119	0.00013	0.002
ENSG00000116039	ATP6V1B1	1.142	0.00031	0.0039		ENSG00000102030	NAA10	-0.595	0.00098	0.0098
ENSG00000116668	SWT1	0.77	0.0018	0.016		ENSG00000110108	TMEM109	-0.599	0.00075	0.008
ENSG00000118263	KLF7	0.98	0.00025	0.0034		ENSG00000140694	PARN	-0.612	0.00092	0.0093
ENSG00000119698	PPP4R4	0.706	0.0026	0.02		ENSG00000100220	RTCB	-0.588	0.00069	0.0074
ENSG00000129636	ITFG1	0.5	0.0081	0.047		ENSG00000115159	GPD2	-0.537	0.0032	0.024
ENSG00000138658	C4orf21	0.724	0.00073	0.0078		ENSG00000147224	PRPS1	-0.585	0.00066	0.0072
ENSG00000145358	DDIT4L	0.951	0.00043	0.0052		ENSG00000221539	SNORD99	-1.674	1.4e-06	4.7e-05
ENSG00000145425	RPS3A	0.881	0.00014	0.0021		ENSG00000258472	RP11-192H23.4	-1.338	0.00014	0.0022
ENSG00000148600	CDHR1	1.794	5.4e-07	2.1e-05		ENSG00000263072	RP11-473M20.14	-0.859	0.0039	0.028
ENSG00000159289	GOLGA6A	2.661	0.00029	0.0037		ENSG00000005469	CROT	-0.631	0.0037	0.027
ENSG00000162913	C1orf145	1.377	0.00042	0.0051		ENSG00000134452	FBXO18	-0.606	0.00066	0.0072
ENSG00000165698	C9orf9	0.972	0.00064	0.0071		ENSG00000151304	SRFBP1	-0.594	0.002	0.017
ENSG00000170153	RNF150	0.877	0.00035	0.0044		ENSG00000154832	CXXC1	-0.634	0.001	0.01
ENSG00000179097	HTR1F	4.421	1.1e-05	0.00026		ENSG00000183048	SLC25A10	-0.638	0.0075	0.045
ENSG00000181652	ATG9B	1.879	1.2e-05	0.00029		ENSG00000196961	AP2A1	-0.583	0.0052	0.034
ENSG00000202077	RNU1-60P	1.313	9.1e-05	0.0015		ENSG00000213965	NUDT19	-0.656	0.0004	0.0049
ENSG00000225265	RP11-378J18.3	0.991	0.0022	0.018		ENSG00000103343	ZNF174	-0.69	0.0037	0.027
ENSG00000225492	GBP1P1	1.383	4e-05	0.00078		ENSG00000123159	GIPC1	-0.698	0.0018	0.015
ENSG00000270066	SCARNA2	1.21	7.9e-06	0.00021		ENSG00000149483	TMEM138	-0.615	0.0025	0.02
ENSG00000025796	SEC63	1.604	2.3e-08	1.3e-06		ENSG00000176915	ANKLE2	-0.56	0.0013	0.012
ENSG00000078081	LAMP3	1.641	3e-05	0.00063		ENSG00000187522	HSPA14	-0.606	0.00071	0.0076
ENSG00000080224	EPHA6	0.676	0.0038	0.027		ENSG00000259494	MRPL46	-0.66	0.0028	0.022
ENSG00000101445	PPP1R16B	1.062	0.00024	0.0032		ENSG00000267493	CIRBP-AS1	-2.368	2.1e-06	6.7e-05
ENSG00000112769	LAMA4	1.676	6.1e-08	3e-06		ENSG00000114503	NCBP2	-0.547	0.0023	0.019
ENSG00000120837	NFYB	0.526	0.0076	0.045		ENSG00000136699	SMPD4	-0.637	0.00046	0.0054
ENSG00000145029	NICN1	0.774	0.003	0.023		ENSG00000140830	TXNL4B	-0.613	0.0076	0.045
ENSG00000146809	ASB15	6.609	0.00018	0.0026		ENSG00000154727	GABPA	-0.554	0.0045	0.031
ENSG00000149294	NCAM1	1.706	8.6e-08	4.2e-06		ENSG00000155368	DBI	-0.654	0.00069	0.0075
ENSG00000171608	PIK3CD	0.893	0.0011	0.011		ENSG00000188976	NOC2L	-0.541	0.0036	0.026
ENSG00000173338	KCNK7	2.991	3.5e-06	0.0001		ENSG00000189369	GSPT2	-0.684	0.0016	0.014
ENSG00000173818	ENDOV	0.852	0.0022	0.018		ENSG00000056097	ZFR	-0.507	0.0057	0.037
ENSG00000175093	SPSB4	0.858	0.00062	0.0069		ENSG00000114316	USP4	-0.646	0.0076	0.045
ENSG00000178081	ULK4P3	0.963	0.00092	0.0093		ENSG00000139163	ETNK1	-0.611	0.0027	0.021
ENSG00000179088	C12orf42	6.89	3.6e-05	0.00072		ENSG00000153487	ING1	-0.699	0.0044	0.031
ENSG00000181885	CLDN7	3.289	0.00011	0.0018		ENSG00000172922	RNASEH2C	-0.636	0.00096	0.0096
ENSG00000186153	WWOX	0.865	0.00056	0.0064		ENSG00000178502	KLHL11	-0.526	0.0056	0.036
ENSG00000187244	BCAM	1.046	0.00067	0.0073		ENSG00000182310	SPACA6P	-1.206	2.7e-05	0.00057
ENSG00000188282	RUFY4	2.841	7.3e-06	0.00019		ENSG00000055070	SZRD1	-0.513	0.0077	0.046
ENSG00000196562	SULF2	0.691	0.0043	0.03		ENSG00000100216	TOMM22	-0.662	0.0012	0.011
ENSG00000214290	COLCA2	1.729	0.0012	0.012		ENSG00000136045	PWP1	-0.541	0.0022	0.018
ENSG00000215644	GCGR	4.906	0.00014	0.0021		ENSG00000137496	IL18BP	-0.955	0.0011	0.011
ENSG00000223414	LINC00473	2.196	0.00022	0.0031		ENSG00000141140	MYO19	-0.577	0.0009	0.0091
ENSG00000225554	RP11-527D7.1	1.792	5.5e-05	0.001		ENSG00000163577	EIF5A2	-0.683	0.0013	0.012
ENSG00000232093	RP11-307C12.11	1.125	0.0024	0.019		ENSG00000170734	POLH	-0.672	0.0015	0.013
ENSG00000235453	TOPORS-AS1	0.974	0.0051	0.034		ENSG00000212552	SNORD91B	-1.843	9.5e-06	0.00024
ENSG00000250979	RP11-656G20.1	1.386	7.7e-05	0.0013		ENSG00000269728	RP11-145M9.4	-0.573	0.0024	0.019
ENSG00000251364	CTD-2516F10.2	2.093	0.00016	0.0024		ENSG00000000460	C1orf112	-0.631	0.0011	0.011
ENSG00000255052	FAM66D	1.277	5.7e-05	0.001		ENSG00000012963	UBR7	-0.52	0.0065	0.041
ENSG00000272761	RP11-572C15.6	2.387	1.4e-05	0.00033		ENSG00000089639	GMIP	-0.734	0.0041	0.029
ENSG00000065361	ERBB3	0.907	0.0021	0.018		ENSG00000105171	POP4	-0.712	0.0009	0.0091
ENSG00000067840	PDZD4	0.903	0.0015	0.013		ENSG00000198742	SMURF1	-0.561	0.0078	0.046
ENSG00000103021	CCDC113	0.762	0.001	0.01		ENSG00000204351	SKIV2L	-0.573	0.002	0.017
ENSG00000104332	SFRP1	1.046	0.00011	0.0018		ENSG00000236698	EIF1AXP1	-1.039	7.1e-05	0.0013
ENSG00000131409	LRRC4B	1.286	0.00021	0.0029		ENSG00000267759	CTB-25B13.13	-1.964	4.3e-06	0.00012
ENSG00000140511	HAPLN3	0.702	0.0024	0.02		ENSG00000133275	CSNK1G2	-0.605	0.00058	0.0065
ENSG00000142541	RPL13A	0.879	0.00015	0.0023		ENSG00000136527	TRA2B	-0.541	0.0016	0.014
ENSG00000149428	HYOU1	0.515	0.0083	0.048		ENSG00000142733	MAP3K6	-0.799	0.00034	0.0043
ENSG00000151704	KCNJ1	2.193	4e-05	0.00078		ENSG00000156599	ZDHHC5	-0.521	0.0072	0.044
ENSG00000154678	PDE1C	1.418	0.0012	0.011		ENSG00000234176	HSPA8P1	-1.601	4.3e-06	0.00012
ENSG00000162687	KCNT2	1.073	0.00065	0.0071		ENSG00000104320	NBN	-0.532	0.0073	0.044
ENSG00000163637	PRICKLE2	0.759	0.0015	0.014		ENSG00000118503	TNFAIP3	-1.043	5.1e-05	0.00096
ENSG00000170419	VSTM2A	3.942	0.00012	0.0019		ENSG00000125731	SH2D3A	-1.033	0.0021	0.017
ENSG00000177409	SAMD9L	3.215	8.1e-05	0.0014		ENSG00000134262	AP4B1	-0.576	0.0049	0.033
ENSG00000183778	B3GALT5	3.448	7.8e-06	0.00021		ENSG00000134308	YWHAQ	-0.571	0.001	0.01
ENSG00000186094	AGBL4	2.341	0.00044	0.0052		ENSG00000135624	CCT7	-0.63	0.0011	0.011
ENSG00000198223	CSF2RA	4.648	2.5e-05	0.00054		ENSG00000139291	TMEM19	-0.635	0.0023	0.019
ENSG00000198959	TGM2	1.302	0.00016	0.0024		ENSG00000140534	TICRR	-0.516	0.0077	0.046
ENSG00000214389	RPS3AP26	0.856	0.00083	0.0086		ENSG00000173621	LRFN4	-0.646	0.0006	0.0067
ENSG00000225449	RAB6C-AS1	1.828	0.00012	0.0019		ENSG00000205937	RNPS1	-0.522	0.0038	0.027
ENSG00000242861	RP11-285F7.2	1.898	7.4e-05	0.0013		ENSG00000267575	CTC-459F4.3	-0.749	0.0006	0.0067
ENSG00000248487	ABHD14A	0.798	0.0015	0.013		ENSG00000122565	CBX3	-0.561	0.0013	0.012
ENSG00000253554	RP11-32K4.1	4.989	0.00013	0.002		ENSG00000160201	U2AF1	-0.57	0.0028	0.022
ENSG00000259319	RP11-293M10.6	1.901	7.1e-06	0.00019		ENSG00000160570	DEDD2	-0.645	0.0013	0.012
ENSG00000104755	ADAM2	6.685	0.00013	0.002		ENSG00000162139	NEU3	-0.608	0.0016	0.015
ENSG00000110237	ARHGEF17	0.824	0.003	0.023		ENSG00000165819	METTL3	-0.628	0.0029	0.022
ENSG00000125734	GPR108	0.721	0.0024	0.019		ENSG00000103035	PSMD7	-0.544	0.004	0.028
ENSG00000132681	ATP1A4	5.793	5.1e-06	0.00014		ENSG00000161960	EIF4A1	-0.615	0.00066	0.0072
ENSG00000132975	GPR12	2.224	0.00021	0.003		ENSG00000128311	TST	-0.748	0.00074	0.0079
ENSG00000135409	AMHR2	1.407	0.00059	0.0066		ENSG00000183155	RABIF	-0.72	0.0012	0.011
ENSG00000136156	ITM2B	0.774	0.00052	0.006		ENSG00000213588	ZBTB9	-0.639	0.0052	0.034
ENSG00000137819	PAQR5	0.711	0.0024	0.019		ENSG00000259623	RP11-156E6.1	-0.519	0.0073	0.044
ENSG00000139629	GALNT6	1.335	8.2e-06	0.00021		ENSG00000131473	ACLY	-0.512	0.0037	0.026
ENSG00000146085	MUT	0.667	0.0051	0.034		ENSG00000204957	AC006486.1	-1.622	1.5e-06	5.2e-05
ENSG00000148942	SLC5A12	1.385	0.00011	0.0017		ENSG00000254184	TYW1B	-0.827	0.0012	0.011
ENSG00000150636	CCDC102B	1.041	0.00088	0.009		ENSG00000103502	CDIPT	-0.53	0.0059	0.038
ENSG00000157060	SHCBP1L	6.635	0.00024	0.0032		ENSG00000168283	BMI1	-0.56	0.0025	0.02
ENSG00000161681	SHANK1	1.635	0.00047	0.0055		ENSG00000188895	MSL1	-0.529	0.0052	0.034
ENSG00000162069	CCDC64B	1.68	0.00049	0.0057		ENSG00000198535	C2CD4A	-1.989	6e-07	2.2e-05
ENSG00000163328	GPR155	0.753	0.003	0.023		ENSG00000168404	MLKL	-0.996	7.7e-05	0.0013
ENSG00000164035	EMCN	4.925	0.00019	0.0027		ENSG00000196141	SPATS2L	-0.653	0.0011	0.011
ENSG00000168427	KLHL30	2.356	0.001	0.0099		ENSG00000204267	TAP2	-0.602	0.0018	0.016
ENSG00000171587	DSCAM	4.383	9.4e-06	0.00024		ENSG00000218422	AC016773.1	-1.274	7.1e-05	0.0012
ENSG00000174989	FBXW8	0.724	0.0029	0.022		ENSG00000261061	RP11-303E16.2	-0.771	0.0011	0.011
ENSG00000181798	LINC00471	1.138	0.00029	0.0038		ENSG00000086827	ZW10	-0.543	0.0036	0.026
ENSG00000182950	ODF3L1	3.499	1.2e-05	0.00028		ENSG00000103168	TAF1C	-0.695	0.0082	0.048
ENSG00000184384	MAML2	1.181	0.00041	0.005		ENSG00000117461	PIK3R3	-0.627	0.00073	0.0078
ENSG00000184702	2019-09-05	1.5	2.8e-06	8.6e-05		ENSG00000131051	RBM39	-0.494	0.0062	0.039
ENSG00000185269	NOTUM	2.417	0.00019	0.0028		ENSG00000183072	NKX2-5	-0.629	0.0018	0.016
ENSG00000186088	GSAP	0.889	0.0019	0.016		ENSG00000197122	SRC	-0.596	0.0046	0.031
ENSG00000204923	FBXO48	0.883	0.0016	0.014		ENSG00000206885	SNORA75	-1.866	1.3e-07	6.1e-06
ENSG00000229980	TOB1-AS1	1.183	0.00018	0.0026		ENSG00000125430	HS3ST3B1	-0.644	0.0015	0.013
ENSG00000236753	MKLN1-AS	1.005	0.00025	0.0034		ENSG00000149182	ARFGAP2	-0.57	0.0013	0.012
ENSG00000241288	RP11-379B18.5	1.623	2.5e-05	0.00053		ENSG00000158406	HIST1H4H	-0.889	0.00024	0.0033
ENSG00000248712	CCDC153	1.714	0.00043	0.0051		ENSG00000173545	ZNF622	-0.567	0.0048	0.032
ENSG00000251138	RP11-81H3.2	1.292	8e-05	0.0014		ENSG00000198736	MSRB1	-1.028	0.00028	0.0037
ENSG00000265778	RP11-17M16.2	1.98	2.1e-05	0.00047		ENSG00000268543	CTD-2619J13.16	-1.103	1.7e-05	0.0004
ENSG00000043462	LCP2	7.456	2.9e-06	8.7e-05		ENSG00000007080	CCDC124	-0.638	0.008	0.047
ENSG00000084636	COL16A1	1.228	0.0019	0.016		ENSG00000102317	RBM3	-0.585	0.00077	0.0081
ENSG00000105290	APLP1	0.97	0.0009	0.0091		ENSG00000105854	PON2	-0.589	0.0025	0.02
ENSG00000106123	EPHB6	1.447	0.00057	0.0064		ENSG00000115368	WDR75	-0.543	0.0031	0.023
ENSG00000107147	KCNT1	5.25	1.8e-06	6e-05		ENSG00000166226	CCT2	-0.54	0.0019	0.016
ENSG00000132464	ENAM	6.474	0.00027	0.0036		ENSG00000064726	BTBD1	-0.549	0.0059	0.038
ENSG00000135100	HNF1A	4.325	0.0004	0.0049		ENSG00000084073	ZMPSTE24	-0.561	0.0026	0.02
ENSG00000138028	CGREF1	1.079	0.00024	0.0033		ENSG00000128059	PPAT	-0.536	0.0019	0.016
ENSG00000140090	SLC24A4	0.873	0.0016	0.014		ENSG00000172893	DHCR7	-0.589	0.002	0.017
ENSG00000146197	SCUBE3	2.179	0.00094	0.0095		ENSG00000205927	OLIG2	-0.869	0.0045	0.031
ENSG00000151150	ANK3	1.044	5.8e-05	0.0011		ENSG00000267216	AC010642.1	-0.906	0.00045	0.0053
ENSG00000158164	TMSB15A	0.652	0.0046	0.031		ENSG00000124802	EEF1E1	-0.59	0.0018	0.016
ENSG00000161381	PLXDC1	1.362	0.0014	0.013		ENSG00000126787	DLGAP5	-0.571	0.0012	0.011
ENSG00000163794	UCN	1.02	0.00037	0.0045		ENSG00000170638	TRABD	-0.576	0.0019	0.016
ENSG00000164484	TMEM200A	2.142	1.7e-05	0.00039		ENSG00000273230	RP11-1246C19.1	-0.849	0.0025	0.02
ENSG00000184313	MROH7	4.325	0.00014	0.0022		ENSG00000053770	AP5M1	-0.619	0.002	0.017
ENSG00000186868	MAPT	1.071	0.00034	0.0043		ENSG00000065883	CDK13	-0.555	0.0031	0.024
ENSG00000188001	TPRG1	1.161	0.0013	0.012		ENSG00000100104	SRRD	-0.545	0.0044	0.03
ENSG00000198947	DMD	0.627	0.008	0.047		ENSG00000142453	CARM1	-0.625	0.001	0.01
ENSG00000205704	LINC00634	1.18	0.00034	0.0043		ENSG00000155100	OTUD6B	-0.586	0.0015	0.013
ENSG00000214063	TSPAN4	0.855	0.00081	0.0085		ENSG00000167977	KCTD5	-0.539	0.0077	0.046
ENSG00000225548	AC098973.2	0.85	0.00081	0.0084		ENSG00000162819	BROX	-0.553	0.0018	0.016
ENSG00000240869	RN7SL128P	0.903	0.0049	0.033		ENSG00000168461	RAB31	-0.544	0.0027	0.021
ENSG00000250846	RP11-807H7.1	1.31	0.00025	0.0034		ENSG00000178074	C2orf69	-0.586	0.0014	0.013
ENSG00000257135	RP11-320M2.1	0.924	0.0025	0.02		ENSG00000224861	YBX1P1	-0.736	0.0011	0.011
ENSG00000259370	RP11-1069G10.1	6.475	0.00042	0.005		ENSG00000119185	ITGB1BP1	-0.561	0.0053	0.035
ENSG00000263004	RP11-166P13.3	1.344	0.00025	0.0034		ENSG00000165025	SYK	-0.592	0.0012	0.011
ENSG00000057704	TMCC3	0.664	0.0067	0.041		ENSG00000030110	BAK1	-0.667	0.0025	0.02
ENSG00000074416	MGLL	0.974	0.00093	0.0094		ENSG00000068308	OTUD5	-0.527	0.008	0.047
ENSG00000099365	STX1B	1.916	0.00066	0.0072		ENSG00000112578	BYSL	-0.627	0.0035	0.025
ENSG00000107796	ACTA2	1.402	0.00021	0.0029		ENSG00000211644	IGLV1-51	-2.222	3.2e-06	9.6e-05
ENSG00000120696	KBTBD7	0.901	0.00041	0.005		ENSG00000132128	LRRC41	-0.548	0.0019	0.016
ENSG00000124222	STX16	1.403	5.8e-06	0.00016		ENSG00000155252	PI4K2A	-0.636	0.0018	0.015
ENSG00000124370	MCEE	0.621	0.0065	0.041		ENSG00000185252	ZNF74	-0.55	0.0051	0.034
ENSG00000124374	PAIP2B	0.779	0.0014	0.013		ENSG00000196923	PDLIM7	-0.677	0.0045	0.031
ENSG00000140279	DUOX2	3.227	6.1e-06	0.00017		ENSG00000095739	BAMBI	-0.736	0.0012	0.011
ENSG00000140527	WDR93	1.834	0.00025	0.0033		ENSG00000123473	STIL	-0.509	0.0077	0.046
ENSG00000142798	HSPG2	1.362	4.2e-06	0.00012		ENSG00000133731	IMPA1	-0.528	0.0067	0.041
ENSG00000166405	RIC3	1.795	0.00047	0.0056		ENSG00000146828	SLC12A9	-0.603	0.0036	0.026
ENSG00000173175	ADCY5	1.273	0.00032	0.0041		ENSG00000197483	ZNF628	-1.011	0.00012	0.0019
ENSG00000182397	DNM1P46	1.753	0.00059	0.0066		ENSG00000212694	AC084018.1	-0.97	0.0013	0.012
ENSG00000198732	SMOC1	1.822	2e-08	1.2e-06		ENSG00000249471	ZNF324B	-0.644	0.0014	0.013
ENSG00000204099	NEU4	3.427	0.00011	0.0017		ENSG00000117143	UAP1	-0.51	0.0035	0.025
ENSG00000205871	RPS3AP47	0.778	0.0069	0.042		ENSG00000134138	MEIS2	-0.647	0.0012	0.011
ENSG00000213465	ARL2	0.602	0.0073	0.044		ENSG00000172602	RND1	-1.341	1.3e-05	0.00032
ENSG00000242259	C22orf39	0.621	0.0066	0.041		ENSG00000198746	GPATCH3	-0.629	0.003	0.023
ENSG00000248690	HAS2-AS1	3.69	2.4e-05	0.00052		ENSG00000104524	PYCRL	-0.69	0.00088	0.009
ENSG00000086717	PPEF1	1.27	0.0018	0.015		ENSG00000119777	TMEM214	-0.587	0.0043	0.03
ENSG00000091482	SMPX	2.785	8.4e-05	0.0014		ENSG00000156398	SFXN2	-0.596	0.0039	0.027
ENSG00000092850	TEKT2	1.151	0.00021	0.003		ENSG00000204439	C6orf47	-0.623	0.0022	0.018
ENSG00000104765	BNIP3L	0.764	0.00086	0.0088		ENSG00000233903	Z83851.4	-1.509	2.2e-06	7.1e-05
ENSG00000138675	FGF5	1.526	0.00015	0.0023		ENSG00000119318	RAD23B	-0.539	0.0079	0.047
ENSG00000145416	2019-03-01	3.158	0.00036	0.0045		ENSG00000130348	QRSL1	-0.545	0.0022	0.018
ENSG00000166598	HSP90B1	0.758	0.00043	0.0051		ENSG00000136052	SLC41A2	-0.556	0.0067	0.041
ENSG00000168481	LGI3	2.731	4.4e-05	0.00084		ENSG00000160803	UBQLN4	-0.511	0.0058	0.037
ENSG00000175874	CREG2	1.468	3.2e-05	0.00065		ENSG00000167487	KLHL26	-0.759	0.001	0.01
ENSG00000188452	CERKL	1.207	0.00015	0.0023		ENSG00000176973	FAM89B	-0.884	0.00023	0.0032
ENSG00000213889	PPM1N	0.845	0.0022	0.018		ENSG00000213339	QTRT1	-0.674	0.00098	0.0098
ENSG00000214357	NEURL1B	1.212	0.00031	0.004		ENSG00000185238	PRMT3	-0.553	0.0015	0.014
ENSG00000221795	MIR1324	6.543	0.00028	0.0037		ENSG00000205583	STAG3L1	-0.929	0.00072	0.0077
ENSG00000236671	PRKG1-AS1	2.429	9.3e-05	0.0015		ENSG00000265641	MIR3929	-2.663	2e-07	8.6e-06
ENSG00000253553	RP11-586K2.1	2.534	5.5e-05	0.001		ENSG00000013306	SLC25A39	-0.564	0.0013	0.012
ENSG00000259705	RP11-227D13.1	1.609	0.0011	0.011		ENSG00000138080	EMILIN1	-1.206	1.8e-05	0.00042
ENSG00000049249	TNFRSF9	1.799	8.1e-05	0.0014		ENSG00000174483	BBS1	-0.767	0.0045	0.031
ENSG00000061656	SPAG4	0.967	0.0018	0.015		ENSG00000183421	RIPK4	-0.742	0.0008	0.0083
ENSG00000078053	AMPH	0.888	0.0029	0.022		ENSG00000196754	S100A2	-1.635	3.1e-05	0.00063
ENSG00000118729	CASQ2	1.9	0.0021	0.018		ENSG00000214182	PTMAP5	-0.906	0.00024	0.0032
ENSG00000126458	RRAS	2.078	0.00015	0.0023		ENSG00000265806	MIR4292	-1.682	4.5e-06	0.00013
ENSG00000134668	SPOCD1	1.204	0.0012	0.011		ENSG00000224635	RP4-564F22.5	-1.421	0.00023	0.0031
ENSG00000135218	CD36	2.335	0.00044	0.0053		ENSG00000100418	DESI1	-0.557	0.004	0.028
ENSG00000137965	IFI44	3.146	0.00035	0.0043		ENSG00000116337	AMPD2	-0.559	0.0018	0.016
ENSG00000139211	AMIGO2	0.951	0.00042	0.0051		ENSG00000225373	WASH5P	-1.089	0.00022	0.003
ENSG00000149295	DRD2	3.23	0.00036	0.0045		ENSG00000159228	CBR1	-0.655	0.00088	0.009
ENSG00000156689	GLYATL2	0.696	0.0031	0.024		ENSG00000099341	PSMD8	-0.581	0.0027	0.021
ENSG00000161558	TMEM143	0.703	0.0035	0.026		ENSG00000130449	ZSWIM6	-0.566	0.008	0.047
ENSG00000167614	TTYH1	3.474	0.00039	0.0048		ENSG00000196421	LINC00176	-1.183	0.00067	0.0073
ENSG00000171060	C8orf74	6.801	8.7e-05	0.0015		ENSG00000008838	MED24	-0.536	0.0032	0.024
ENSG00000173597	SULT1B1	6.822	6.2e-05	0.0011		ENSG00000100711	ZFYVE21	-0.641	0.0014	0.013
ENSG00000173706	HEG1	0.95	0.00027	0.0036		ENSG00000111142	METAP2	-0.511	0.003	0.023
ENSG00000176907	C8orf4	4.831	1.6e-09	1.3e-07		ENSG00000154518	ATP5G3	-0.647	0.0026	0.021
ENSG00000183166	CALN1	3.645	0.00032	0.0041		ENSG00000179409	GEMIN4	-0.576	0.0011	0.011
ENSG00000189068	VSTM1	6.444	0.00048	0.0056		ENSG00000241258	CRCP	-0.519	0.0068	0.042
ENSG00000198963	RORB	1.112	0.00065	0.0071		ENSG00000086544	ITPKC	-0.623	0.0033	0.024
ENSG00000200169	RNU5D-1	1.006	0.0018	0.015		ENSG00000089094	KDM2B	-0.515	0.0059	0.038
ENSG00000213757	CTC-451P13.1	0.802	0.0073	0.044		ENSG00000109501	WFS1	-0.629	0.0039	0.027
ENSG00000213920	MDP1	0.758	0.0041	0.029		ENSG00000138757	G3BP2	-0.487	0.0059	0.038
ENSG00000224897	POT1-AS1	1.369	0.0012	0.011		ENSG00000142544	CTU1	-0.725	0.0026	0.02
ENSG00000226471	CTA-292E10.6	1.177	0.00026	0.0035		ENSG00000164850	GPER1	-1.074	0.0011	0.011
ENSG00000234797	RPS3AP6	0.726	0.0022	0.018		ENSG00000075234	TTC38	-0.594	0.0023	0.019
ENSG00000049246	PER3	1.019	0.00026	0.0035		ENSG00000169981	ZNF35	-0.547	0.0084	0.049
ENSG00000095627	TDRD1	4.234	0.00021	0.0029		ENSG00000238317	SNORD11	-1.396	8.9e-05	0.0015
ENSG00000099998	GGT5	6.425	0.00022	0.0031		ENSG00000103335	PIEZO1	-0.659	0.0054	0.035
ENSG00000103154	NECAB2	0.987	0.0024	0.019		ENSG00000128714	HOXD13	-0.531	0.0042	0.03
ENSG00000119121	TRPM6	0.983	0.0016	0.014		ENSG00000155275	TRMT44	-0.57	0.0047	0.032
ENSG00000126950	TMEM35	3.769	0.0002	0.0028		ENSG00000138399	FASTKD1	-0.612	0.0012	0.011
ENSG00000129003	VPS13C	0.696	0.0011	0.01		ENSG00000116514	RNF19B	-0.593	0.0047	0.032
ENSG00000141505	ASGR1	1.05	0.002	0.017		ENSG00000153107	ANAPC1	-0.481	0.0073	0.044
ENSG00000145920	CPLX2	4.21	4e-05	0.00078		ENSG00000174903	RAB1B	-0.553	0.0023	0.019
ENSG00000160838	LRRC71	3.544	0.00011	0.0017		ENSG00000105072	C19orf44	-0.742	0.00074	0.0079
ENSG00000164237	CMBL	1.42	3.8e-06	0.00011		ENSG00000265112	MIR3153	-2.099	7.8e-07	2.8e-05
ENSG00000164904	ALDH7A1	0.941	0.00016	0.0024		ENSG00000109534	GAR1	-0.631	0.0065	0.041
ENSG00000165695	AK8	1.527	0.0016	0.014		ENSG00000158792	SPATA2L	-0.682	0.0014	0.013
ENSG00000166432	ZMAT1	2.963	1e-08	6.7e-07		ENSG00000206754	SNORD101	-1.482	5.9e-05	0.0011
ENSG00000180769	WDFY3-AS2	1.541	4.8e-05	0.00092		ENSG00000272604	RP11-251G23.5	-0.873	0.0017	0.015
ENSG00000181291	TMEM132E	1.88	5.2e-06	0.00014		ENSG00000003096	KLHL13	-0.555	0.0062	0.039
ENSG00000184445	KNTC1	0.579	0.004	0.028		ENSG00000117133	RPF1	-0.602	0.0012	0.011
ENSG00000185010	F8	1.285	0.00012	0.0019		ENSG00000165060	FXN	-0.702	0.0034	0.025
ENSG00000196110	ZNF699	0.837	0.0028	0.021		ENSG00000212163	SNORD91A	-2.287	9.5e-07	3.4e-05
ENSG00000197766	CFD	0.992	0.0011	0.011		ENSG00000179943	FIZ1	-0.858	0.00022	0.0031
ENSG00000198125	MB	4.854	0.00016	0.0024		ENSG00000260924	AC004463.6	-0.832	0.0013	0.012
ENSG00000224046	AC005076.5	0.977	0.00076	0.008		ENSG00000269988	RP11-395P17.11	-2.201	5.6e-07	2.1e-05
ENSG00000249464	LINC01091	3.365	0.00015	0.0022		ENSG00000165502	RPL36AL	-0.572	0.0012	0.012
ENSG00000254911	SCARNA9	0.655	0.0071	0.043		ENSG00000173218	VANGL1	-0.568	0.0027	0.021
ENSG00000015520	NPC1L1	1.435	0.00035	0.0043		ENSG00000267475	CTD-2538C1.2	-1.219	1.3e-05	0.00031
ENSG00000039068	CDH1	1.119	0.00096	0.0096		ENSG00000009307	CSDE1	-0.478	0.0059	0.037
ENSG00000089101	C20orf26	1.942	0.0016	0.014		ENSG00000168143	FAM83B	-0.922	0.00062	0.0068
ENSG00000100884	CPNE6	6.867	6.9e-05	0.0012		ENSG00000212588	SNORA26	-1.222	4.2e-05	0.00082
ENSG00000123384	LRP1	3.135	1.8e-12	3.3e-10		ENSG00000108774	RAB5C	-0.562	0.006	0.038
ENSG00000133106	EPSTI1	1.84	0.00014	0.0021		ENSG00000158234	FAIM	-0.593	0.0016	0.014
ENSG00000138002	IFT172	0.679	0.0022	0.018		ENSG00000197279	ZNF165	-0.746	0.0016	0.014
ENSG00000139793	MBNL2	0.971	0.00021	0.003		ENSG00000272821	CTA-384D8.36	-1.111	0.00027	0.0035
ENSG00000140795	MYLK3	1.354	0.00017	0.0025		ENSG00000102900	NUP93	-0.51	0.0038	0.027
ENSG00000141579	ZNF750	6.5	0.00042	0.005		ENSG00000115970	THADA	-0.509	0.0081	0.047
ENSG00000143318	CASQ1	1.507	0.002	0.017		ENSG00000144029	MRPS5	-0.492	0.0083	0.048
ENSG00000161542	PRPSAP1	0.582	0.0075	0.045		ENSG00000157827	FMNL2	-0.539	0.0026	0.02
ENSG00000163075	PCDP1	1.219	0.00033	0.0042		ENSG00000118246	FASTKD2	-0.585	0.0014	0.013
ENSG00000171596	NMUR1	3.136	4.7e-05	0.00089		ENSG00000204822	MRPL53	-0.711	0.0022	0.018
ENSG00000172264	MACROD2	1.048	0.0014	0.013		ENSG00000104756	KCTD9	-0.536	0.0032	0.024
ENSG00000175463	TBC1D10C	4.117	0.00027	0.0036		ENSG00000107404	DVL1	-0.494	0.0077	0.045
ENSG00000179918	SEPHS2	0.554	0.0071	0.043		ENSG00000108010	GLRX3	-0.589	0.0018	0.016
ENSG00000181355	OFCC1	2.812	0.00058	0.0065		ENSG00000254369	HOXA-AS3	-1.308	0.00022	0.003
ENSG00000197301	RP11-366L20.2	6.55	0.00022	0.0031		ENSG00000116521	SCAMP3	-0.519	0.0075	0.045
ENSG00000197921	HES5	3.055	1.7e-08	1e-06		ENSG00000011260	UTP18	-0.551	0.0026	0.021
ENSG00000205544	TMEM256	0.67	0.0056	0.036		ENSG00000100554	ATP6V1D	-0.735	0.0013	0.012
ENSG00000230468	CLUHP5	6.45	0.00022	0.0031		ENSG00000106305	AIMP2	-0.601	0.0049	0.033
ENSG00000235174	RPL39P3	0.773	0.0041	0.029		ENSG00000115758	ODC1	-0.545	0.0029	0.022
ENSG00000269640	CTD-2521M24.9	2.002	0.0012	0.011		ENSG00000169330	KIAA1024	-0.759	0.00068	0.0074
ENSG00000270673	YTHDF3-AS1	1.26	0.0021	0.017		ENSG00000213551	DNAJC9	-0.555	0.0019	0.016
ENSG00000272990	RP11-305K5.1	1.713	0.0004	0.0048		ENSG00000099899	TRMT2A	-0.505	0.0069	0.042
ENSG00000109101	FOXN1	4.811	0.00053	0.0061		ENSG00000104691	UBXN8	-0.615	0.0028	0.022
ENSG00000119535	CSF3R	5.258	2.4e-06	7.5e-05		ENSG00000158435	CNOT11	-0.499	0.0076	0.045
ENSG00000136573	BLK	5.289	3.3e-05	0.00067		ENSG00000268798	AC027307.3	-1.151	0.00012	0.0019
ENSG00000137463	MGARP	0.878	0.0033	0.024		ENSG00000002549	LAP3	-0.509	0.0039	0.028
ENSG00000141527	CARD14	2.628	0.00075	0.008		ENSG00000011485	PPP5C	-0.516	0.0032	0.024
ENSG00000144596	GRIP2	0.89	0.0022	0.018		ENSG00000018610	CXorf56	-0.524	0.0038	0.027
ENSG00000147655	RSPO2	1.467	0.0013	0.012		ENSG00000071539	TRIP13	-0.492	0.0057	0.037
ENSG00000149380	P4HA3	1.637	0.00015	0.0022		ENSG00000105568	PPP2R1A	-0.561	0.0013	0.012
ENSG00000171885	AQP4	1.498	0.00029	0.0038		ENSG00000105991	HOXA1	-1.262	0.00012	0.0018
ENSG00000182489	XKRX	1.504	9.1e-05	0.0015		ENSG00000124444	ZNF576	-0.647	0.0049	0.033
ENSG00000185386	MAPK11	0.719	0.0076	0.045		ENSG00000125384	PTGER2	-0.992	0.0016	0.014
ENSG00000186715	MST1L	1.06	0.0045	0.031		ENSG00000163956	LRPAP1	-0.517	0.0038	0.027
ENSG00000196735	HLA-DQA1	2.283	0.00058	0.0065		ENSG00000164970	FAM219A	-0.681	0.0069	0.042
ENSG00000198734	F5	3.878	0.00025	0.0034		ENSG00000171451	DSEL	-0.655	0.0018	0.016
ENSG00000203690	TCP10	7.175	2.1e-05	0.00046		ENSG00000171861	RNMTL1	-0.543	0.0053	0.035
ENSG00000221947	XKR9	1.692	0.00022	0.0031		ENSG00000184432	COPB2	-0.506	0.0032	0.024
ENSG00000259156	CHEK2P2	5.092	0.0001	0.0017		ENSG00000184900	SUMO3	-0.596	0.0029	0.022
[truncated: 2,234 more rows]
